# Supplementary material for: Single [0001]-oriented zinc metal anode enables sustainable zinc batteries
Source: Nat Commun. 2024 Mar 28;15:2735. doi: 10.1038/s41467-024-47101-1 (PMC10978850; doi:10.1038/s41467-024-47101-1)
Supplement: Supplementary file 7 — Source Data [file 41467_2024_47101_MOESM7_ESM.xlsx]

## Sheet: Figure 1e
		Surface energy (J/m2)
	Zn(0002)	Zn(10-10)	Zn(10-11)
the ground state	0.84	1.1	1.06
ZnSO4 system	0.33	1.1	0.92
ZnCl system	0.65	0.77	0.81
Zn(CH3COO)2 system	0.49	0.63	0.96

## Sheet: Figure 2c
Zn(0002)		com-Zn
grain size (µm)	ratio	grain size (µm)	ratio
0.15	0.58824	7.5	1.69492
0.45	0	12.5	8.89831
0.75	8.82353	17.5	14.8305
1.05	26.7647	22.5	17.7966
1.35	20.5882	27.5	17.7966
1.65	16.7647	32.5	13.5593
1.95	11.7647	37.5	9.74576
2.25	5.58824	42.5	5.9322
2.55	4.70588	47.5	3.38983
2.85	2.05882	52.5	2.9661
3.15	1.17647	57.5	2.11864
3.45	0.58824	62.5	0.84746
3.75	0.58824	67.5	0
4.05	0	72.5	0
		77.5	0.42373

## Sheet: Figure 3b
			com-Zn
0 min		5 min		10 min		20 min		30 min
2θ (o)	Intensity (a.u.)	2θ (o)	Intensity (a.u.)	2θ (o)	Intensity (a.u.)	2θ (o)	Intensity (a.u.)	2θ (o)	Intensity (a.u.)
30	207	30	295	30	222	30	233	30	227
30.02	224	30.02	290	30.02	212	30.02	238	30.02	217
30.04	217	30.04	290	30.04	232	30.04	213	30.04	231
30.06	207	30.06	325	30.06	209	30.06	218	30.06	244
30.08	215	30.08	319	30.08	223	30.08	237	30.08	247
30.1	208	30.1	323	30.1	228	30.1	229	30.1	248
30.12	209	30.12	316	30.12	218	30.12	239	30.12	231
30.14	183	30.14	310	30.14	204	30.14	222	30.14	249
30.16	184	30.16	304	30.16	189	30.16	215	30.16	233
30.18	205	30.18	344	30.18	206	30.18	217	30.18	226
30.2	217	30.2	320	30.2	224	30.2	253	30.2	256
30.22	227	30.22	294	30.22	199	30.22	217	30.22	256
30.24	181	30.24	298	30.24	231	30.24	194	30.24	248
30.26	212	30.26	305	30.26	213	30.26	222	30.26	229
30.28	213	30.28	307	30.28	203	30.28	229	30.28	238
30.3	195	30.3	282	30.3	222	30.3	259	30.3	239
30.32	217	30.32	304	30.32	249	30.32	252	30.32	225
30.34	213	30.34	280	30.34	214	30.34	220	30.34	210
30.36	222	30.36	296	30.36	241	30.36	247	30.36	249
30.38	219	30.38	294	30.38	235	30.38	223	30.38	233
30.4	243	30.4	317	30.4	206	30.4	223	30.4	244
30.42	236	30.42	280	30.42	234	30.42	233	30.42	235
30.44	205	30.44	307	30.44	199	30.44	252	30.44	285
30.46	189	30.46	307	30.46	218	30.46	217	30.46	236
30.48	231	30.48	272	30.48	217	30.48	199	30.48	257
30.5	216	30.5	265	30.5	231	30.5	227	30.5	251
30.52	211	30.52	298	30.52	217	30.52	219	30.52	231
30.54	233	30.54	294	30.54	212	30.54	227	30.54	228
30.56	204	30.56	262	30.56	214	30.56	254	30.56	234
30.58	225	30.58	294	30.58	218	30.58	228	30.58	232
30.6	185	30.6	304	30.6	225	30.6	216	30.6	249
30.62	202	30.62	287	30.62	237	30.62	241	30.62	221
30.64	209	30.64	282	30.64	228	30.64	222	30.64	224
30.66	221	30.66	295	30.66	234	30.66	232	30.66	237
30.68	195	30.68	329	30.68	216	30.68	218	30.68	269
30.7	206	30.7	320	30.7	224	30.7	226	30.7	235
30.72	232	30.72	326	30.72	208	30.72	250	30.72	205
30.74	242	30.74	325	30.74	224	30.74	243	30.74	265
30.76	251	30.76	338	30.76	231	30.76	237	30.76	239
30.78	233	30.78	305	30.78	221	30.78	228	30.78	220
30.8	236	30.8	364	30.8	218	30.8	256	30.8	257
30.82	210	30.82	330	30.82	214	30.82	249	30.82	261
30.84	224	30.84	341	30.84	238	30.84	223	30.84	251
30.86	218	30.86	331	30.86	216	30.86	215	30.86	232
30.88	243	30.88	340	30.88	194	30.88	249	30.88	238
30.9	218	30.9	311	30.9	232	30.9	225	30.9	236
30.92	206	30.92	358	30.92	209	30.92	234	30.92	238
30.94	226	30.94	365	30.94	214	30.94	242	30.94	239
30.96	216	30.96	310	30.96	241	30.96	235	30.96	240
30.98	210	30.98	292	30.98	210	30.98	233	30.98	244
31	229	31	320	31	222	31	237	31	232
31.02	206	31.02	325	31.02	214	31.02	208	31.02	239
31.04	223	31.04	289	31.04	208	31.04	222	31.04	220
31.06	211	31.06	370	31.06	217	31.06	217	31.06	240
31.08	210	31.08	329	31.08	236	31.08	227	31.08	248
31.1	216	31.1	336	31.1	223	31.1	217	31.1	254
31.12	249	31.12	346	31.12	242	31.12	249	31.12	254
31.14	218	31.14	313	31.14	229	31.14	219	31.14	258
31.16	222	31.16	361	31.16	233	31.16	225	31.16	223
31.18	220	31.18	368	31.18	206	31.18	227	31.18	238
31.2	233	31.2	382	31.2	220	31.2	235	31.2	225
31.22	219	31.22	366	31.22	234	31.22	245	31.22	257
31.24	187	31.24	354	31.24	220	31.24	260	31.24	235
31.26	197	31.26	355	31.26	232	31.26	251	31.26	244
31.28	217	31.28	323	31.28	212	31.28	218	31.28	228
31.3	178	31.3	302	31.3	235	31.3	227	31.3	217
31.32	203	31.32	313	31.32	240	31.32	206	31.32	227
31.34	215	31.34	310	31.34	211	31.34	212	31.34	259
31.36	206	31.36	299	31.36	235	31.36	245	31.36	244
31.38	215	31.38	323	31.38	260	31.38	253	31.38	253
31.4	223	31.4	316	31.4	230	31.4	254	31.4	224
31.42	226	31.42	250	31.42	207	31.42	236	31.42	237
31.44	232	31.44	272	31.44	240	31.44	246	31.44	227
31.46	230	31.46	281	31.46	215	31.46	244	31.46	240
31.48	208	31.48	277	31.48	212	31.48	225	31.48	238
31.5	214	31.5	314	31.5	209	31.5	229	31.5	242
31.52	238	31.52	288	31.52	257	31.52	239	31.52	240
31.54	213	31.54	270	31.54	228	31.54	234	31.54	237
31.56	239	31.56	288	31.56	232	31.56	213	31.56	241
31.58	203	31.58	317	31.58	250	31.58	232	31.58	270
31.6	187	31.6	280	31.6	232	31.6	235	31.6	250
31.62	184	31.62	288	31.62	223	31.62	246	31.62	253
31.64	230	31.64	312	31.64	237	31.64	230	31.64	252
31.66	234	31.66	305	31.66	201	31.66	216	31.66	238
31.68	238	31.68	268	31.68	207	31.68	221	31.68	243
31.7	210	31.7	264	31.7	217	31.7	276	31.7	266
31.72	209	31.72	287	31.72	257	31.72	238	31.72	253
31.74	230	31.74	298	31.74	252	31.74	220	31.74	248
31.76	209	31.76	296	31.76	246	31.76	223	31.76	232
31.78	223	31.78	294	31.78	250	31.78	259	31.78	228
31.8	204	31.8	310	31.8	244	31.8	218	31.8	261
31.82	236	31.82	256	31.82	243	31.82	228	31.82	262
31.84	221	31.84	275	31.84	237	31.84	249	31.84	244
31.86	233	31.86	308	31.86	224	31.86	243	31.86	256
31.88	218	31.88	275	31.88	222	31.88	263	31.88	250
31.9	241	31.9	304	31.9	238	31.9	241	31.9	248
31.92	245	31.92	298	31.92	231	31.92	244	31.92	232
31.94	200	31.94	317	31.94	237	31.94	251	31.94	240
31.96	200	31.96	335	31.96	206	31.96	249	31.96	254
31.98	198	31.98	319	31.98	227	31.98	249	31.98	258
32	222	32	283	32	229	32	258	32	238
32.02	210	32.02	304	32.02	240	32.02	236	32.02	235
32.04	202	32.04	292	32.04	243	32.04	235	32.04	260
32.06	216	32.06	314	32.06	251	32.06	231	32.06	256
32.08	216	32.08	293	32.08	239	32.08	240	32.08	230
32.1	232	32.1	274	32.1	255	32.1	234	32.1	244
32.12	227	32.12	312	32.12	239	32.12	254	32.12	244
32.14	227	32.14	290	32.14	218	32.14	229	32.14	252
32.16	205	32.16	294	32.16	223	32.16	231	32.16	245
32.18	223	32.18	282	32.18	227	32.18	239	32.18	252
32.2	214	32.2	286	32.2	231	32.2	239	32.2	257
32.22	213	32.22	281	32.22	218	32.22	247	32.22	226
32.24	213	32.24	311	32.24	228	32.24	243	32.24	257
32.26	235	32.26	301	32.26	234	32.26	236	32.26	242
32.28	248	32.28	282	32.28	217	32.28	224	32.28	249
32.3	237	32.3	275	32.3	224	32.3	231	32.3	259
32.32	222	32.32	313	32.32	228	32.32	259	32.32	224
32.34	216	32.34	287	32.34	237	32.34	242	32.34	274
32.36	250	32.36	317	32.36	231	32.36	266	32.36	245
32.38	200	32.38	254	32.38	217	32.38	252	32.38	229
32.4	234	32.4	311	32.4	231	32.4	251	32.4	268
32.42	214	32.42	280	32.42	227	32.42	247	32.42	241
32.44	202	32.44	312	32.44	223	32.44	251	32.44	232
32.46	246	32.46	335	32.46	229	32.46	259	32.46	242
32.48	221	32.48	306	32.48	216	32.48	250	32.48	258
32.5	219	32.5	337	32.5	235	32.5	260	32.5	273
32.52	222	32.52	323	32.52	258	32.52	237	32.52	255
32.54	228	32.54	287	32.54	256	32.54	263	32.54	258
32.56	216	32.56	331	32.56	221	32.56	246	32.56	243
32.58	219	32.58	341	32.58	270	32.58	256	32.58	223
32.6	195	32.6	325	32.6	234	32.6	248	32.6	246
32.62	233	32.62	305	32.62	232	32.62	242	32.62	224
32.64	235	32.64	287	32.64	242	32.64	246	32.64	233
32.66	242	32.66	366	32.66	228	32.66	255	32.66	266
32.68	239	32.68	307	32.68	252	32.68	258	32.68	215
32.7	251	32.7	290	32.7	240	32.7	272	32.7	272
32.72	221	32.72	326	32.72	222	32.72	264	32.72	257
32.74	201	32.74	349	32.74	218	32.74	244	32.74	261
32.76	228	32.76	301	32.76	216	32.76	258	32.76	281
32.78	192	32.78	294	32.78	220	32.78	262	32.78	276
32.8	251	32.8	320	32.8	238	32.8	265	32.8	282
32.82	255	32.82	343	32.82	268	32.82	256	32.82	309
32.84	229	32.84	329	32.84	251	32.84	272	32.84	275
32.86	216	32.86	323	32.86	239	32.86	313	32.86	298
32.88	242	32.88	329	32.88	231	32.88	310	32.88	301
32.9	245	32.9	352	32.9	266	32.9	315	32.9	297
32.92	236	32.92	368	32.92	263	32.92	321	32.92	274
32.94	243	32.94	379	32.94	253	32.94	320	32.94	343
32.96	269	32.96	414	32.96	250	32.96	340	32.96	334
32.98	258	32.98	422	32.98	261	32.98	351	32.98	374
33	239	33	418	33	276	33	390	33	395
33.02	260	33.02	457	33.02	285	33.02	403	33.02	411
33.04	288	33.04	487	33.04	296	33.04	340	33.04	417
33.06	297	33.06	563	33.06	316	33.06	412	33.06	423
33.08	277	33.08	587	33.08	314	33.08	418	33.08	383
33.1	348	33.1	515	33.1	347	33.1	401	33.1	311
33.12	360	33.12	538	33.12	332	33.12	345	33.12	296
33.14	389	33.14	503	33.14	350	33.14	327	33.14	273
33.16	482	33.16	433	33.16	376	33.16	290	33.16	288
33.18	452	33.18	431	33.18	375	33.18	270	33.18	286
33.2	473	33.2	376	33.2	410	33.2	261	33.2	231
33.22	437	33.22	394	33.22	447	33.22	291	33.22	299
33.24	371	33.24	390	33.24	407	33.24	251	33.24	267
33.26	289	33.26	379	33.26	393	33.26	275	33.26	264
33.28	262	33.28	342	33.28	366	33.28	270	33.28	304
33.3	285	33.3	401	33.3	319	33.3	238	33.3	285
33.32	256	33.32	392	33.32	319	33.32	265	33.32	244
33.34	230	33.34	373	33.34	333	33.34	241	33.34	259
33.36	246	33.36	390	33.36	312	33.36	281	33.36	258
33.38	248	33.38	382	33.38	307	33.38	278	33.38	276
33.4	253	33.4	352	33.4	269	33.4	243	33.4	317
33.42	249	33.42	372	33.42	250	33.42	271	33.42	279
33.44	249	33.44	378	33.44	287	33.44	279	33.44	279
33.46	244	33.46	341	33.46	275	33.46	277	33.46	268
33.48	253	33.48	344	33.48	232	33.48	262	33.48	279
33.5	224	33.5	325	33.5	262	33.5	239	33.5	292
33.52	234	33.52	344	33.52	299	33.52	275	33.52	265
33.54	249	33.54	352	33.54	262	33.54	252	33.54	269
33.56	224	33.56	316	33.56	278	33.56	235	33.56	289
33.58	229	33.58	364	33.58	261	33.58	254	33.58	274
33.6	228	33.6	358	33.6	241	33.6	275	33.6	256
33.62	232	33.62	301	33.62	277	33.62	247	33.62	248
33.64	209	33.64	358	33.64	272	33.64	270	33.64	289
33.66	237	33.66	342	33.66	270	33.66	253	33.66	292
33.68	269	33.68	328	33.68	275	33.68	257	33.68	248
33.7	222	33.7	328	33.7	272	33.7	288	33.7	290
33.72	214	33.72	332	33.72	255	33.72	268	33.72	269
33.74	244	33.74	358	33.74	259	33.74	280	33.74	262
33.76	215	33.76	341	33.76	274	33.76	296	33.76	250
33.78	229	33.78	319	33.78	286	33.78	284	33.78	245
33.8	248	33.8	350	33.8	259	33.8	244	33.8	279
33.82	233	33.82	365	33.82	242	33.82	261	33.82	264
33.84	240	33.84	366	33.84	260	33.84	260	33.84	228
33.86	259	33.86	356	33.86	283	33.86	271	33.86	273
33.88	233	33.88	348	33.88	252	33.88	269	33.88	285
33.9	249	33.9	360	33.9	231	33.9	263	33.9	245
33.92	278	33.92	356	33.92	247	33.92	237	33.92	264
33.94	252	33.94	374	33.94	249	33.94	295	33.94	246
33.96	226	33.96	354	33.96	255	33.96	286	33.96	259
33.98	242	33.98	364	33.98	268	33.98	316	33.98	264
34	270	34	353	34	296	34	274	34	279
34.02	257	34.02	358	34.02	251	34.02	275	34.02	257
34.04	245	34.04	388	34.04	263	34.04	270	34.04	255
34.06	264	34.06	342	34.06	266	34.06	249	34.06	271
34.08	229	34.08	390	34.08	301	34.08	304	34.08	270
34.1	251	34.1	373	34.1	296	34.1	272	34.1	277
34.12	242	34.12	384	34.12	278	34.12	274	34.12	252
34.14	267	34.14	361	34.14	262	34.14	290	34.14	300
34.16	219	34.16	377	34.16	280	34.16	283	34.16	289
34.18	247	34.18	392	34.18	238	34.18	287	34.18	270
34.2	264	34.2	372	34.2	281	34.2	251	34.2	275
34.22	239	34.22	398	34.22	268	34.22	266	34.22	274
34.24	234	34.24	421	34.24	260	34.24	296	34.24	303
34.26	240	34.26	360	34.26	284	34.26	260	34.26	283
34.28	243	34.28	372	34.28	270	34.28	278	34.28	276
34.3	260	34.3	379	34.3	239	34.3	298	34.3	279
34.32	259	34.32	337	34.32	249	34.32	260	34.32	276
34.34	254	34.34	374	34.34	298	34.34	274	34.34	268
34.36	266	34.36	388	34.36	274	34.36	270	34.36	284
34.38	235	34.38	334	34.38	262	34.38	284	34.38	261
34.4	242	34.4	372	34.4	257	34.4	272	34.4	259
34.42	250	34.42	355	34.42	252	34.42	242	34.42	271
34.44	244	34.44	343	34.44	255	34.44	256	34.44	269
34.46	273	34.46	335	34.46	295	34.46	271	34.46	284
34.48	237	34.48	338	34.48	290	34.48	266	34.48	247
34.5	241	34.5	328	34.5	268	34.5	276	34.5	250
34.52	255	34.52	346	34.52	268	34.52	284	34.52	276
34.54	250	34.54	343	34.54	259	34.54	288	34.54	260
34.56	249	34.56	372	34.56	270	34.56	261	34.56	280
34.58	218	34.58	358	34.58	277	34.58	275	34.58	316
34.6	263	34.6	346	34.6	256	34.6	267	34.6	257
34.62	252	34.62	355	34.62	267	34.62	277	34.62	268
34.64	254	34.64	355	34.64	265	34.64	270	34.64	278
34.66	254	34.66	340	34.66	299	34.66	259	34.66	275
34.68	216	34.68	288	34.68	300	34.68	267	34.68	281
34.7	246	34.7	344	34.7	291	34.7	252	34.7	282
34.72	280	34.72	349	34.72	268	34.72	282	34.72	258
34.74	229	34.74	354	34.74	292	34.74	287	34.74	249
34.76	236	34.76	325	34.76	272	34.76	286	34.76	255
34.78	231	34.78	362	34.78	267	34.78	281	34.78	241
34.8	218	34.8	372	34.8	273	34.8	267	34.8	258
34.82	234	34.82	354	34.82	254	34.82	269	34.82	253
34.84	263	34.84	371	34.84	279	34.84	297	34.84	273
34.86	257	34.86	358	34.86	290	34.86	288	34.86	286
34.88	280	34.88	359	34.88	286	34.88	295	34.88	291
34.9	236	34.9	343	34.9	295	34.9	318	34.9	304
34.92	240	34.92	353	34.92	289	34.92	302	34.92	275
34.94	283	34.94	317	34.94	290	34.94	299	34.94	274
34.96	259	34.96	356	34.96	265	34.96	285	34.96	276
34.98	239	34.98	323	34.98	275	34.98	289	34.98	274
35	253	35	355	35	278	35	297	35	266
35.02	262	35.02	337	35.02	273	35.02	289	35.02	276
35.04	256	35.04	348	35.04	271	35.04	274	35.04	312
35.06	273	35.06	385	35.06	276	35.06	295	35.06	293
35.08	255	35.08	367	35.08	279	35.08	298	35.08	275
35.1	246	35.1	364	35.1	291	35.1	280	35.1	275
35.12	257	35.12	360	35.12	270	35.12	311	35.12	286
35.14	274	35.14	361	35.14	298	35.14	288	35.14	306
35.16	253	35.16	360	35.16	288	35.16	296	35.16	293
35.18	263	35.18	343	35.18	264	35.18	292	35.18	282
35.2	274	35.2	331	35.2	284	35.2	310	35.2	303
35.22	249	35.22	386	35.22	279	35.22	308	35.22	288
35.24	260	35.24	368	35.24	288	35.24	289	35.24	301
35.26	259	35.26	374	35.26	290	35.26	333	35.26	314
35.28	286	35.28	371	35.28	276	35.28	332	35.28	322
35.3	251	35.3	427	35.3	293	35.3	327	35.3	310
35.32	270	35.32	401	35.32	311	35.32	372	35.32	331
35.34	273	35.34	437	35.34	313	35.34	343	35.34	377
35.36	274	35.36	443	35.36	310	35.36	395	35.36	388
35.38	259	35.38	419	35.38	307	35.38	378	35.38	424
35.4	266	35.4	455	35.4	297	35.4	385	35.4	418
35.42	314	35.42	502	35.42	312	35.42	386	35.42	479
35.44	297	35.44	496	35.44	323	35.44	425	35.44	463
35.46	313	35.46	538	35.46	350	35.46	456	35.46	398
35.48	337	35.48	536	35.48	342	35.48	444	35.48	424
35.5	362	35.5	504	35.5	347	35.5	404	35.5	382
35.52	331	35.52	463	35.52	381	35.52	407	35.52	368
35.54	415	35.54	478	35.54	403	35.54	374	35.54	404
35.56	394	35.56	485	35.56	441	35.56	401	35.56	403
35.58	396	35.58	457	35.58	443	35.58	415	35.58	382
35.6	373	35.6	514	35.6	472	35.6	423	35.6	372
35.62	396	35.62	505	35.62	462	35.62	382	35.62	390
35.64	375	35.64	460	35.64	449	35.64	377	35.64	388
35.66	397	35.66	446	35.66	444	35.66	389	35.66	369
35.68	349	35.68	442	35.68	485	35.68	388	35.68	388
35.7	389	35.7	432	35.7	430	35.7	359	35.7	379
35.72	346	35.72	439	35.72	422	35.72	396	35.72	368
35.74	364	35.74	473	35.74	398	35.74	444	35.74	393
35.76	365	35.76	469	35.76	418	35.76	399	35.76	350
35.78	394	35.78	499	35.78	375	35.78	371	35.78	403
35.8	379	35.8	445	35.8	397	35.8	364	35.8	378
35.82	391	35.82	472	35.82	387	35.82	398	35.82	337
35.84	381	35.84	478	35.84	421	35.84	377	35.84	393
35.86	393	35.86	468	35.86	403	35.86	407	35.86	385
35.88	373	35.88	491	35.88	428	35.88	402	35.88	372
35.9	381	35.9	484	35.9	412	35.9	419	35.9	368
35.92	377	35.92	451	35.92	453	35.92	405	35.92	368
35.94	387	35.94	505	35.94	423	35.94	382	35.94	406
35.96	375	35.96	482	35.96	419	35.96	399	35.96	375
35.98	358	35.98	512	35.98	386	35.98	357	35.98	380
36	418	36	491	36	441	36	396	36	382
36.02	347	36.02	475	36.02	439	36.02	396	36.02	404
36.04	388	36.04	521	36.04	431	36.04	378	36.04	373
36.06	404	36.06	508	36.06	397	36.06	394	36.06	392
36.08	402	36.08	517	36.08	421	36.08	444	36.08	449
36.1	406	36.1	565	36.1	379	36.1	440	36.1	414
36.12	412	36.12	490	36.12	429	36.12	423	36.12	415
36.14	354	36.14	540	36.14	389	36.14	468	36.14	437
36.16	395	36.16	540	36.16	453	36.16	460	36.16	413
36.18	389	36.18	511	36.18	412	36.18	485	36.18	452
36.2	386	36.2	535	36.2	441	36.2	517	36.2	480
36.22	415	36.22	596	36.22	438	36.22	532	36.22	512
36.24	431	36.24	677	36.24	463	36.24	535	36.24	511
36.26	423	36.26	725	36.26	435	36.26	618	36.26	547
36.28	410	36.28	740	36.28	474	36.28	694	36.28	611
36.3	420	36.3	794	36.3	472	36.3	800	36.3	702
36.32	442	36.32	913	36.32	473	36.32	926	36.32	817
36.34	444	36.34	1115	36.34	481	36.34	1085	36.34	1025
36.36	493	36.36	1297	36.36	490	36.36	1309	36.36	1244
36.38	518	36.38	1556	36.38	517	36.38	1542	36.38	1624
36.4	580	36.4	1902	36.4	580	36.4	1991	36.4	2047
36.42	586	36.42	2252	36.42	607	36.42	2378	36.42	2505
36.44	636	36.44	2816	36.44	673	36.44	3114	36.44	3199
36.46	777	36.46	3545	36.46	711	36.46	3839	36.46	4074
36.48	932	36.48	4462	36.48	759	36.48	4951	36.48	5180
36.5	1186	36.5	5449	36.5	940	36.5	6268	36.5	6389
36.52	1799	36.52	6496	36.52	1106	36.52	8263	36.52	7551
36.54	2752	36.54	7873	36.54	1382	36.54	10720	36.54	10010
36.56	2525	36.56	9130	36.56	1614	36.56	11840	36.56	12925
36.58	2624	36.58	11017	36.58	2016	36.58	14606	36.58	17108
36.6	3255	36.6	13397	36.6	2563	36.6	17428	36.6	22017
36.62	4414	36.62	16193	36.62	3279	36.62	18536	36.62	24725
36.64	5606	36.64	20294	36.64	4161	36.64	19174	36.64	22885
36.66	6742	36.66	25453	36.66	5459	36.66	21040	36.66	19318
36.68	8592	36.68	27355	36.68	7257	36.68	22978	36.68	16718
36.7	11741	36.7	25924	36.7	9442	36.7	21011	36.7	15495
36.72	16333	36.72	22050	36.72	12008	36.72	16717	36.72	13919
36.74	21012	36.74	18966	36.74	15207	36.74	13350	36.74	11275
36.76	25462	36.76	17561	36.76	18141	36.76	11920	36.76	8732
36.78	29317	36.78	15427	36.78	20947	36.78	10189	36.78	6372
36.8	31106	36.8	12251	36.8	23963	36.8	7795	36.8	4505
36.82	28675	36.82	8575	36.82	25452	36.82	5388	36.82	3180
36.84	23225	36.84	5576	36.84	25823	36.84	3638	36.84	2513
36.86	18928	36.86	3978	36.86	24324	36.86	2389	36.86	2079
36.88	16542	36.88	2960	36.88	22325	36.88	1666	36.88	1763
36.9	14356	36.9	2089	36.9	20596	36.9	1307	36.9	1511
36.92	10866	36.92	1531	36.92	17779	36.92	1055	36.92	1074
36.94	6874	36.94	1187	36.94	13442	36.94	878	36.94	924
36.96	3946	36.96	1045	36.96	9598	36.96	786	36.96	723
36.98	2314	36.98	841	36.98	7428	36.98	683	36.98	636
37	1557	37	774	37	5939	37	693	37	612
37.02	1226	37.02	792	37.02	4276	37.02	622	37.02	586
37.04	979	37.04	713	37.04	2372	37.04	597	37.04	544
37.06	881	37.06	684	37.06	1507	37.06	555	37.06	522
37.08	775	37.08	644	37.08	1125	37.08	526	37.08	487
37.1	702	37.1	619	37.1	990	37.1	526	37.1	479
37.12	650	37.12	568	37.12	861	37.12	505	37.12	489
37.14	573	37.14	565	37.14	770	37.14	525	37.14	451
37.16	546	37.16	619	37.16	717	37.16	477	37.16	433
37.18	510	37.18	589	37.18	661	37.18	481	37.18	466
37.2	494	37.2	550	37.2	672	37.2	453	37.2	430
37.22	505	37.22	565	37.22	611	37.22	447	37.22	439
37.24	433	37.24	532	37.24	584	37.24	412	37.24	455
37.26	433	37.26	564	37.26	570	37.26	441	37.26	384
37.28	470	37.28	516	37.28	562	37.28	418	37.28	374
37.3	438	37.3	541	37.3	500	37.3	457	37.3	385
37.32	412	37.32	541	37.32	480	37.32	429	37.32	403
37.34	421	37.34	496	37.34	474	37.34	387	37.34	394
37.36	414	37.36	503	37.36	476	37.36	459	37.36	381
37.38	435	37.38	538	37.38	434	37.38	397	37.38	383
37.4	423	37.4	498	37.4	481	37.4	427	37.4	366
37.42	393	37.42	498	37.42	506	37.42	428	37.42	378
37.44	380	37.44	500	37.44	475	37.44	415	37.44	337
37.46	393	37.46	514	37.46	462	37.46	404	37.46	383
37.48	392	37.48	499	37.48	435	37.48	393	37.48	395
37.5	362	37.5	480	37.5	440	37.5	418	37.5	399
37.52	419	37.52	494	37.52	459	37.52	398	37.52	358
37.54	383	37.54	530	37.54	415	37.54	365	37.54	365
37.56	361	37.56	500	37.56	433	37.56	412	37.56	344
37.58	367	37.58	485	37.58	446	37.58	397	37.58	330
37.6	361	37.6	522	37.6	394	37.6	386	37.6	377
37.62	363	37.62	503	37.62	425	37.62	370	37.62	375
37.64	333	37.64	492	37.64	418	37.64	401	37.64	347
37.66	366	37.66	469	37.66	426	37.66	372	37.66	357
37.68	358	37.68	469	37.68	379	37.68	393	37.68	377
37.7	361	37.7	461	37.7	413	37.7	375	37.7	329
37.72	380	37.72	497	37.72	425	37.72	406	37.72	366
37.74	359	37.74	486	37.74	384	37.74	390	37.74	352
37.76	361	37.76	463	37.76	388	37.76	378	37.76	329
37.78	365	37.78	454	37.78	394	37.78	369	37.78	328
37.8	331	37.8	444	37.8	386	37.8	369	37.8	342
37.82	337	37.82	451	37.82	379	37.82	371	37.82	415
37.84	365	37.84	448	37.84	401	37.84	394	37.84	331
37.86	353	37.86	451	37.86	404	37.86	357	37.86	339
37.88	327	37.88	416	37.88	407	37.88	380	37.88	326
37.9	330	37.9	454	37.9	405	37.9	394	37.9	358
37.92	346	37.92	433	37.92	406	37.92	397	37.92	363
37.94	360	37.94	416	37.94	361	37.94	382	37.94	378
37.96	376	37.96	409	37.96	419	37.96	372	37.96	347
37.98	348	37.98	422	37.98	382	37.98	392	37.98	365
38	353	38	450	38	389	38	346	38	384
38.02	367	38.02	454	38.02	375	38.02	365	38.02	372
38.04	331	38.04	425	38.04	424	38.04	402	38.04	363
38.06	332	38.06	482	38.06	397	38.06	407	38.06	320
38.08	354	38.08	427	38.08	418	38.08	371	38.08	354
38.1	344	38.1	443	38.1	405	38.1	378	38.1	344
38.12	350	38.12	413	38.12	419	38.12	377	38.12	359
38.14	337	38.14	433	38.14	420	38.14	364	38.14	375
38.16	350	38.16	418	38.16	380	38.16	399	38.16	334
38.18	355	38.18	446	38.18	386	38.18	398	38.18	371
38.2	379	38.2	440	38.2	422	38.2	378	38.2	367
38.22	360	38.22	370	38.22	399	38.22	377	38.22	349
38.24	353	38.24	448	38.24	397	38.24	370	38.24	334
38.26	341	38.26	437	38.26	357	38.26	376	38.26	341
38.28	311	38.28	416	38.28	428	38.28	366	38.28	357
38.3	323	38.3	421	38.3	389	38.3	377	38.3	383
38.32	326	38.32	418	38.32	402	38.32	389	38.32	348
38.34	343	38.34	431	38.34	400	38.34	369	38.34	338
38.36	338	38.36	426	38.36	418	38.36	383	38.36	311
38.38	344	38.38	415	38.38	415	38.38	396	38.38	355
38.4	330	38.4	401	38.4	415	38.4	344	38.4	364
38.42	324	38.42	421	38.42	367	38.42	380	38.42	373
38.44	324	38.44	433	38.44	414	38.44	397	38.44	343
38.46	302	38.46	409	38.46	407	38.46	355	38.46	338
38.48	343	38.48	424	38.48	400	38.48	404	38.48	351
38.5	330	38.5	389	38.5	385	38.5	373	38.5	354
38.52	334	38.52	415	38.52	384	38.52	390	38.52	359
38.54	351	38.54	400	38.54	352	38.54	395	38.54	386
38.56	311	38.56	439	38.56	384	38.56	394	38.56	372
38.58	308	38.58	398	38.58	379	38.58	379	38.58	353
38.6	346	38.6	407	38.6	376	38.6	370	38.6	339
38.62	352	38.62	436	38.62	386	38.62	329	38.62	356
38.64	343	38.64	396	38.64	402	38.64	390	38.64	361
38.66	325	38.66	392	38.66	398	38.66	388	38.66	410
38.68	333	38.68	437	38.68	429	38.68	425	38.68	354
38.7	355	38.7	418	38.7	375	38.7	400	38.7	336
38.72	334	38.72	426	38.72	396	38.72	346	38.72	354
38.74	340	38.74	402	38.74	400	38.74	402	38.74	357
38.76	306	38.76	443	38.76	378	38.76	405	38.76	376
38.78	331	38.78	409	38.78	384	38.78	380	38.78	332
38.8	337	38.8	403	38.8	360	38.8	407	38.8	384
38.82	349	38.82	424	38.82	352	38.82	380	38.82	374
38.84	317	38.84	439	38.84	385	38.84	352	38.84	377
38.86	324	38.86	385	38.86	400	38.86	414	38.86	364
38.88	347	38.88	425	38.88	385	38.88	383	38.88	392
38.9	345	38.9	408	38.9	403	38.9	410	38.9	402
38.92	357	38.92	445	38.92	390	38.92	387	38.92	392
38.94	322	38.94	439	38.94	384	38.94	429	38.94	375
38.96	325	38.96	427	38.96	378	38.96	443	38.96	427
38.98	355	38.98	458	38.98	447	38.98	461	38.98	405
39	334	39	462	39	396	39	473	39	441
39.02	359	39.02	454	39.02	385	39.02	539	39.02	467
39.04	349	39.04	532	39.04	397	39.04	560	39.04	491
39.06	334	39.06	572	39.06	435	39.06	669	39.06	598
39.08	394	39.08	572	39.08	424	39.08	766	39.08	671
39.1	349	39.1	641	39.1	427	39.1	872	39.1	725
39.12	337	39.12	774	39.12	444	39.12	1023	39.12	901
39.14	396	39.14	812	39.14	478	39.14	1245	39.14	1073
39.16	388	39.16	943	39.16	452	39.16	1457	39.16	1293
39.18	411	39.18	1118	39.18	497	39.18	1724	39.18	1610
39.2	415	39.2	1312	39.2	567	39.2	2169	39.2	1961
39.22	462	39.22	1610	39.22	579	39.22	2633	39.22	2646
39.24	514	39.24	1997	39.24	650	39.24	3143	39.24	3448
39.26	548	39.26	2411	39.26	801	39.26	3605	39.26	4262
39.28	629	39.28	2988	39.28	961	39.28	4259	39.28	5537
39.3	685	39.3	3464	39.3	1234	39.3	4952	39.3	7339
39.32	864	39.32	4121	39.32	1509	39.32	5224	39.32	8965
39.34	1034	39.34	5095	39.34	1839	39.34	5452	39.34	9384
39.36	1160	39.36	6088	39.36	2165	39.36	5826	39.36	8293
39.38	1464	39.38	7040	39.38	2728	39.38	6159	39.38	6458
39.4	1794	39.4	6920	39.4	3523	39.4	6119	39.4	5591
39.42	2247	39.42	5873	39.42	4136	39.42	5582	39.42	5553
39.44	2950	39.44	4962	39.44	4839	39.44	4593	39.44	5432
39.46	3583	39.46	4632	39.46	5761	39.46	3796	39.46	4562
39.48	4226	39.48	4559	39.48	7082	39.48	3480	39.48	3165
39.5	4544	39.5	3832	39.5	8138	39.5	3005	39.5	2144
39.52	4620	39.52	2942	39.52	8433	39.52	2410	39.52	1695
39.54	3654	39.54	1988	39.54	8203	39.54	1796	39.54	1236
39.56	2830	39.56	1501	39.56	7591	39.56	1220	39.56	1008
39.58	2455	39.58	1169	39.58	6724	39.58	923	39.58	884
39.6	2360	39.6	917	39.6	5672	39.6	830	39.6	768
39.62	2151	39.62	746	39.62	4694	39.62	689	39.62	613
39.64	1484	39.64	563	39.64	3984	39.64	485	39.64	538
39.66	883	39.66	518	39.66	3091	39.66	478	39.66	432
39.68	625	39.68	493	39.68	2323	39.68	428	39.68	376
39.7	466	39.7	472	39.7	1629	39.7	453	39.7	393
39.72	404	39.72	482	39.72	1026	39.72	424	39.72	394
39.74	371	39.74	469	39.74	711	39.74	414	39.74	358
39.76	404	39.76	416	39.76	575	39.76	375	39.76	392
39.78	362	39.78	446	39.78	544	39.78	375	39.78	382
39.8	382	39.8	430	39.8	475	39.8	388	39.8	360
39.82	365	39.82	439	39.82	466	39.82	407	39.82	414
39.84	339	39.84	419	39.84	459	39.84	365	39.84	388
39.86	308	39.86	454	39.86	418	39.86	343	39.86	342
39.88	328	39.88	431	39.88	402	39.88	367	39.88	357
39.9	367	39.9	452	39.9	375	39.9	369	39.9	347
39.92	342	39.92	442	39.92	421	39.92	381	39.92	398
39.94	341	39.94	439	39.94	388	39.94	343	39.94	369
39.96	305	39.96	425	39.96	377	39.96	403	39.96	330
39.98	334	39.98	445	39.98	380	39.98	362	39.98	346
40	318	40	397	40	415	40	379	40	392
40.02	322	40.02	407	40.02	404	40.02	351	40.02	326
40.04	331	40.04	397	40.04	397	40.04	369	40.04	336
40.06	314	40.06	412	40.06	372	40.06	344	40.06	316
40.08	324	40.08	402	40.08	359	40.08	380	40.08	383
40.1	299	40.1	391	40.1	360	40.1	375	40.1	363
40.12	306	40.12	379	40.12	377	40.12	341	40.12	337
40.14	303	40.14	404	40.14	360	40.14	363	40.14	340
40.16	322	40.16	378	40.16	394	40.16	376	40.16	364
40.18	332	40.18	445	40.18	369	40.18	374	40.18	322
40.2	300	40.2	415	40.2	375	40.2	341	40.2	317
40.22	307	40.22	390	40.22	379	40.22	335	40.22	330
40.24	292	40.24	400	40.24	349	40.24	354	40.24	325
40.26	311	40.26	385	40.26	385	40.26	375	40.26	355
40.28	283	40.28	396	40.28	343	40.28	372	40.28	335
40.3	301	40.3	398	40.3	354	40.3	343	40.3	326
40.32	289	40.32	412	40.32	372	40.32	368	40.32	337
40.34	290	40.34	424	40.34	368	40.34	331	40.34	341
40.36	274	40.36	374	40.36	381	40.36	350	40.36	348
40.38	313	40.38	377	40.38	376	40.38	336	40.38	333
40.4	289	40.4	367	40.4	326	40.4	364	40.4	338
40.42	343	40.42	392	40.42	374	40.42	340	40.42	307
40.44	294	40.44	390	40.44	362	40.44	350	40.44	341
40.46	297	40.46	403	40.46	352	40.46	342	40.46	327
40.48	311	40.48	385	40.48	328	40.48	357	40.48	318
40.5	295	40.5	361	40.5	351	40.5	340	40.5	325
40.52	305	40.52	380	40.52	330	40.52	344	40.52	332
40.54	291	40.54	403	40.54	347	40.54	353	40.54	351
40.56	309	40.56	346	40.56	337	40.56	370	40.56	319
40.58	277	40.58	335	40.58	365	40.58	345	40.58	339
40.6	296	40.6	349	40.6	343	40.6	337	40.6	300
40.62	317	40.62	365	40.62	357	40.62	362	40.62	307
40.64	299	40.64	391	40.64	335	40.64	340	40.64	286
40.66	315	40.66	349	40.66	344	40.66	351	40.66	312
40.68	295	40.68	389	40.68	343	40.68	349	40.68	299
40.7	313	40.7	367	40.7	326	40.7	330	40.7	345
40.72	301	40.72	365	40.72	338	40.72	327	40.72	349
40.74	315	40.74	323	40.74	329	40.74	350	40.74	325
40.76	343	40.76	340	40.76	339	40.76	363	40.76	323
40.78	269	40.78	311	40.78	341	40.78	352	40.78	293
40.8	293	40.8	365	40.8	345	40.8	345	40.8	303
40.82	297	40.82	384	40.82	328	40.82	345	40.82	334
40.84	289	40.84	306	40.84	318	40.84	348	40.84	315
40.86	283	40.86	371	40.86	309	40.86	310	40.86	362
40.88	280	40.88	364	40.88	337	40.88	304	40.88	324
40.9	272	40.9	370	40.9	324	40.9	329	40.9	358
40.92	295	40.92	371	40.92	309	40.92	332	40.92	331
40.94	283	40.94	344	40.94	354	40.94	321	40.94	308
40.96	264	40.96	378	40.96	371	40.96	342	40.96	336
40.98	311	40.98	365	40.98	349	40.98	326	40.98	340
41	281	41	356	41	342	41	345	41	315
41.02	283	41.02	365	41.02	338	41.02	364	41.02	291
41.04	323	41.04	341	41.04	316	41.04	332	41.04	293
41.06	282	41.06	414	41.06	316	41.06	316	41.06	339
41.08	282	41.08	390	41.08	353	41.08	338	41.08	280
41.1	304	41.1	346	41.1	302	41.1	317	41.1	326
41.12	275	41.12	428	41.12	309	41.12	307	41.12	313
41.14	324	41.14	400	41.14	348	41.14	315	41.14	313
41.16	326	41.16	359	41.16	321	41.16	324	41.16	318
41.18	315	41.18	359	41.18	344	41.18	337	41.18	317
41.2	268	41.2	362	41.2	344	41.2	338	41.2	325
41.22	286	41.22	365	41.22	339	41.22	353	41.22	286
41.24	280	41.24	397	41.24	336	41.24	314	41.24	313
41.26	257	41.26	358	41.26	309	41.26	336	41.26	316
41.28	284	41.28	336	41.28	331	41.28	329	41.28	310
41.3	283	41.3	380	41.3	335	41.3	333	41.3	327
41.32	277	41.32	391	41.32	328	41.32	368	41.32	295
41.34	259	41.34	380	41.34	321	41.34	334	41.34	317
41.36	287	41.36	365	41.36	355	41.36	322	41.36	299
41.38	294	41.38	367	41.38	337	41.38	306	41.38	305
41.4	267	41.4	377	41.4	347	41.4	342	41.4	316
41.42	281	41.42	358	41.42	340	41.42	343	41.42	302
41.44	333	41.44	361	41.44	320	41.44	336	41.44	313
41.46	308	41.46	360	41.46	343	41.46	368	41.46	337
41.48	295	41.48	349	41.48	336	41.48	308	41.48	326
41.5	314	41.5	404	41.5	321	41.5	333	41.5	296
41.52	306	41.52	367	41.52	323	41.52	323	41.52	323
41.54	288	41.54	356	41.54	322	41.54	297	41.54	309
41.56	293	41.56	343	41.56	305	41.56	345	41.56	312
41.58	291	41.58	346	41.58	321	41.58	338	41.58	315
41.6	312	41.6	372	41.6	318	41.6	354	41.6	307
41.62	317	41.62	362	41.62	322	41.62	355	41.62	332
41.64	307	41.64	395	41.64	318	41.64	322	41.64	310
41.66	298	41.66	378	41.66	303	41.66	326	41.66	335
41.68	280	41.68	394	41.68	330	41.68	349	41.68	279
41.7	291	41.7	364	41.7	333	41.7	324	41.7	287
41.72	280	41.72	392	41.72	323	41.72	353	41.72	324
41.74	283	41.74	359	41.74	338	41.74	365	41.74	315
41.76	273	41.76	361	41.76	343	41.76	342	41.76	269
41.78	291	41.78	358	41.78	301	41.78	358	41.78	346
41.8	305	41.8	343	41.8	343	41.8	348	41.8	320
41.82	287	41.82	361	41.82	339	41.82	346	41.82	330
41.84	279	41.84	390	41.84	344	41.84	369	41.84	307
41.86	307	41.86	342	41.86	344	41.86	353	41.86	310
41.88	290	41.88	348	41.88	298	41.88	346	41.88	313
41.9	279	41.9	401	41.9	304	41.9	345	41.9	330
41.92	285	41.92	364	41.92	346	41.92	349	41.92	322
41.94	287	41.94	403	41.94	362	41.94	358	41.94	327
41.96	303	41.96	356	41.96	337	41.96	380	41.96	332
41.98	324	41.98	360	41.98	328	41.98	364	41.98	360
42	289	42	415	42	333	42	417	42	382
42.02	285	42.02	418	42.02	325	42.02	391	42.02	414
42.04	297	42.04	430	42.04	322	42.04	400	42.04	420
42.06	316	42.06	439	42.06	343	42.06	445	42.06	441
42.08	300	42.08	469	42.08	328	42.08	414	42.08	401
42.1	320	42.1	451	42.1	387	42.1	450	42.1	415
42.12	349	42.12	427	42.12	367	42.12	452	42.12	429
42.14	367	42.14	449	42.14	363	42.14	447	42.14	459
42.16	345	42.16	420	42.16	382	42.16	467	42.16	430
42.18	378	42.18	424	42.18	417	42.18	453	42.18	416
42.2	383	42.2	437	42.2	409	42.2	431	42.2	422
42.22	372	42.22	484	42.22	442	42.22	463	42.22	407
42.24	362	42.24	527	42.24	442	42.24	441	42.24	400
42.26	350	42.26	440	42.26	456	42.26	408	42.26	386
42.28	345	42.28	466	42.28	402	42.28	451	42.28	403
42.3	421	42.3	434	42.3	405	42.3	457	42.3	392
42.32	399	42.32	460	42.32	436	42.32	466	42.32	426
42.34	344	42.34	502	42.34	428	42.34	418	42.34	415
42.36	372	42.36	455	42.36	425	42.36	453	42.36	424
42.38	357	42.38	427	42.38	415	42.38	454	42.38	434
42.4	379	42.4	484	42.4	447	42.4	501	42.4	425
42.42	369	42.42	428	42.42	402	42.42	481	42.42	410
42.44	336	42.44	449	42.44	449	42.44	463	42.44	388
42.46	396	42.46	432	42.46	401	42.46	474	42.46	393
42.48	377	42.48	454	42.48	403	42.48	452	42.48	429
42.5	366	42.5	428	42.5	418	42.5	396	42.5	415
42.52	365	42.52	440	42.52	445	42.52	479	42.52	436
42.54	372	42.54	436	42.54	438	42.54	439	42.54	383
42.56	413	42.56	442	42.56	454	42.56	410	42.56	397
42.58	374	42.58	493	42.58	413	42.58	431	42.58	401
42.6	345	42.6	514	42.6	449	42.6	442	42.6	373
42.62	359	42.62	444	42.62	434	42.62	421	42.62	428
42.64	366	42.64	446	42.64	410	42.64	489	42.64	405
42.66	418	42.66	482	42.66	452	42.66	459	42.66	379
42.68	365	42.68	500	42.68	442	42.68	415	42.68	423
42.7	384	42.7	443	42.7	450	42.7	459	42.7	363
42.72	409	42.72	456	42.72	469	42.72	488	42.72	415
42.74	365	42.74	484	42.74	429	42.74	440	42.74	445
42.76	385	42.76	424	42.76	460	42.76	449	42.76	438
42.78	365	42.78	433	42.78	431	42.78	462	42.78	406
42.8	391	42.8	468	42.8	440	42.8	475	42.8	383
42.82	400	42.82	461	42.82	414	42.82	426	42.82	430
42.84	369	42.84	469	42.84	477	42.84	476	42.84	450
42.86	352	42.86	476	42.86	458	42.86	446	42.86	423
42.88	384	42.88	458	42.88	442	42.88	483	42.88	431
42.9	393	42.9	422	42.9	480	42.9	472	42.9	439
42.92	428	42.92	470	42.92	456	42.92	471	42.92	456
42.94	358	42.94	470	42.94	457	42.94	497	42.94	440
42.96	430	42.96	472	42.96	475	42.96	462	42.96	437
42.98	396	42.98	479	42.98	469	42.98	465	42.98	459
43	372	43	505	43	448	43	469	43	431
43.02	398	43.02	464	43.02	465	43.02	501	43.02	442
43.04	384	43.04	500	43.04	477	43.04	510	43.04	461
43.06	376	43.06	504	43.06	469	43.06	545	43.06	469
43.08	392	43.08	492	43.08	498	43.08	519	43.08	489
43.1	390	43.1	514	43.1	447	43.1	535	43.1	484
43.12	415	43.12	482	43.12	469	43.12	532	43.12	514
43.14	437	43.14	548	43.14	475	43.14	560	43.14	554
43.16	422	43.16	526	43.16	510	43.16	613	43.16	537
43.18	413	43.18	522	43.18	509	43.18	646	43.18	586
43.2	451	43.2	564	43.2	449	43.2	642	43.2	647
43.22	427	43.22	643	43.22	473	43.22	701	43.22	670
43.24	408	43.24	643	43.24	495	43.24	851	43.24	739
43.26	458	43.26	660	43.26	527	43.26	963	43.26	857
43.28	464	43.28	780	43.28	526	43.28	1044	43.28	973
43.3	504	43.3	923	43.3	562	43.3	1348	43.3	1176
43.32	483	43.32	1028	43.32	540	43.32	1661	43.32	1332
43.34	525	43.34	1309	43.34	633	43.34	2237	43.34	1655
43.36	573	43.36	1596	43.36	638	43.36	2885	43.36	2191
43.38	631	43.38	1955	43.38	658	43.38	3538	43.38	2684
43.4	648	43.4	2718	43.4	737	43.4	4565	43.4	3554
43.42	788	43.42	3362	43.42	810	43.42	5966	43.42	5096
43.44	934	43.44	4162	43.44	1026	43.44	7465	43.44	7070
43.46	1049	43.46	5233	43.46	1155	43.46	9993	43.46	9977
43.48	1316	43.48	6348	43.48	1414	43.48	12728	43.48	13430
43.5	1612	43.5	7912	43.5	1729	43.5	15782	43.5	18379
43.52	2017	43.52	10408	43.52	2272	43.52	19184	43.52	24616
43.54	2555	43.54	13249	43.54	3014	43.54	21818	43.54	31511
43.56	3283	43.56	16846	43.56	4420	43.56	23275	43.56	35922
43.58	4173	43.58	21576	43.58	5541	43.58	25180	43.58	31817
43.6	5582	43.6	26234	43.6	7136	43.6	27268	43.6	24527
43.62	7639	43.62	26966	43.62	9630	43.62	28174	43.62	20321
43.64	11157	43.64	23900	43.64	13041	43.64	24925	43.64	20216
43.66	16138	43.66	20096	43.66	17436	43.66	20932	43.66	21679
43.68	21851	43.68	17732	43.68	21883	43.68	17606	43.68	21086
43.7	27283	43.7	17046	43.7	26670	43.7	15858	43.7	16300
43.72	31410	43.72	16460	43.72	30722	43.72	13992	43.72	11217
43.74	31216	43.74	14098	43.74	33056	43.74	11975	43.74	7280
43.76	24636	43.76	10049	43.76	33273	43.76	8584	43.76	5013
43.78	17749	43.78	7248	43.78	31953	43.78	5780	43.78	3894
43.8	15267	43.8	5188	43.8	27478	43.8	4168	43.8	3305
43.82	15559	43.82	3781	43.82	21947	43.82	3171	43.82	2756
43.84	15960	43.84	2598	43.84	18342	43.84	2289	43.84	2044
43.86	13659	43.86	1705	43.86	16537	43.86	1625	43.86	1492
43.88	8535	43.88	1130	43.88	14263	43.88	1170	43.88	1074
43.9	4364	43.9	940	43.9	12146	43.9	950	43.9	885
43.92	2359	43.92	858	43.92	7894	43.92	793	43.92	744
43.94	1585	43.94	793	43.94	4468	43.94	736	43.94	685
43.96	1116	43.96	644	43.96	2530	43.96	719	43.96	659
43.98	905	43.98	646	43.98	1669	43.98	664	43.98	596
44	766	44	601	44	1257	44	603	44	587
44.02	687	44.02	559	44.02	1093	44.02	569	44.02	571
44.04	644	44.04	558	44.04	916	44.04	559	44.04	552
44.06	581	44.06	580	44.06	824	44.06	570	44.06	501
44.08	551	44.08	583	44.08	775	44.08	524	44.08	479
44.1	535	44.1	544	44.1	738	44.1	492	44.1	506
44.12	542	44.12	516	44.12	661	44.12	489	44.12	462
44.14	554	44.14	491	44.14	581	44.14	532	44.14	488
44.16	483	44.16	470	44.16	622	44.16	535	44.16	503
44.18	465	44.18	506	44.18	595	44.18	484	44.18	443
44.2	479	44.2	482	44.2	587	44.2	465	44.2	469
44.22	457	44.22	456	44.22	570	44.22	460	44.22	433
44.24	427	44.24	391	44.24	474	44.24	439	44.24	414
44.26	415	44.26	430	44.26	490	44.26	463	44.26	428
44.28	419	44.28	451	44.28	506	44.28	477	44.28	407
44.3	421	44.3	512	44.3	478	44.3	436	44.3	460
44.32	405	44.32	458	44.32	493	44.32	463	44.32	424
44.34	474	44.34	433	44.34	487	44.34	451	44.34	410
44.36	417	44.36	434	44.36	474	44.36	432	44.36	422
44.38	396	44.38	414	44.38	509	44.38	435	44.38	446
44.4	380	44.4	428	44.4	479	44.4	432	44.4	413
44.42	384	44.42	404	44.42	437	44.42	377	44.42	429
44.44	380	44.44	412	44.44	442	44.44	443	44.44	399
44.46	375	44.46	394	44.46	447	44.46	404	44.46	443
44.48	399	44.48	431	44.48	466	44.48	399	44.48	377
44.5	374	44.5	414	44.5	417	44.5	420	44.5	387
44.52	364	44.52	424	44.52	401	44.52	389	44.52	383
44.54	373	44.54	422	44.54	446	44.54	425	44.54	408
44.56	369	44.56	422	44.56	454	44.56	401	44.56	365
44.58	382	44.58	428	44.58	404	44.58	430	44.58	399
44.6	362	44.6	388	44.6	387	44.6	401	44.6	403
44.62	367	44.62	433	44.62	409	44.62	390	44.62	381
44.64	418	44.64	390	44.64	386	44.64	427	44.64	385
44.66	357	44.66	406	44.66	417	44.66	407	44.66	351
44.68	340	44.68	443	44.68	392	44.68	401	44.68	375
44.7	330	44.7	380	44.7	422	44.7	362	44.7	354
44.72	344	44.72	370	44.72	455	44.72	390	44.72	325
44.74	347	44.74	398	44.74	416	44.74	400	44.74	337
44.76	329	44.76	382	44.76	398	44.76	407	44.76	397
44.78	349	44.78	385	44.78	415	44.78	333	44.78	333
44.8	357	44.8	395	44.8	411	44.8	348	44.8	352
44.82	353	44.82	371	44.82	411	44.82	392	44.82	363
44.84	363	44.84	416	44.84	414	44.84	368	44.84	328
44.86	328	44.86	403	44.86	389	44.86	394	44.86	366
44.88	345	44.88	353	44.88	414	44.88	374	44.88	354
44.9	401	44.9	396	44.9	380	44.9	381	44.9	339
44.92	347	44.92	362	44.92	394	44.92	385	44.92	349
44.94	343	44.94	359	44.94	391	44.94	387	44.94	361
44.96	350	44.96	364	44.96	404	44.96	377	44.96	342
44.98	314	44.98	371	44.98	398	44.98	357	44.98	350
45	321	45	400	45	369	45	345	45	363
45.02	337	45.02	371	45.02	377	45.02	378	45.02	383
45.04	328	45.04	374	45.04	369	45.04	429	45.04	315
45.06	349	45.06	344	45.06	370	45.06	371	45.06	323
45.08	311	45.08	349	45.08	355	45.08	372	45.08	328
45.1	328	45.1	336	45.1	358	45.1	353	45.1	337
45.12	303	45.12	347	45.12	334	45.12	362	45.12	315
45.14	335	45.14	365	45.14	368	45.14	395	45.14	357
45.16	316	45.16	338	45.16	374	45.16	399	45.16	372
45.18	326	45.18	368	45.18	317	45.18	361	45.18	342
45.2	330	45.2	335	45.2	333	45.2	364	45.2	361
45.22	318	45.22	354	45.22	364	45.22	338	45.22	341
45.24	329	45.24	396	45.24	317	45.24	339	45.24	349
45.26	342	45.26	361	45.26	366	45.26	355	45.26	314
45.28	333	45.28	355	45.28	353	45.28	406	45.28	332
45.3	333	45.3	340	45.3	354	45.3	351	45.3	340
45.32	306	45.32	348	45.32	327	45.32	339	45.32	339
45.34	318	45.34	368	45.34	342	45.34	355	45.34	313
45.36	318	45.36	334	45.36	307	45.36	366	45.36	337
45.38	284	45.38	365	45.38	380	45.38	353	45.38	319
45.4	347	45.4	358	45.4	353	45.4	355	45.4	360
45.42	333	45.42	385	45.42	319	45.42	361	45.42	323
45.44	330	45.44	377	45.44	334	45.44	372	45.44	372
45.46	337	45.46	358	45.46	354	45.46	366	45.46	321
45.48	319	45.48	388	45.48	349	45.48	345	45.48	318
45.5	287	45.5	343	45.5	342	45.5	363	45.5	348
45.52	312	45.52	362	45.52	309	45.52	346	45.52	310
45.54	345	45.54	349	45.54	339	45.54	366	45.54	293
45.56	309	45.56	364	45.56	338	45.56	345	45.56	331
45.58	276	45.58	340	45.58	339	45.58	364	45.58	330
45.6	332	45.6	377	45.6	368	45.6	342	45.6	306
45.62	311	45.62	385	45.62	347	45.62	354	45.62	341
45.64	348	45.64	352	45.64	366	45.64	357	45.64	356
45.66	322	45.66	340	45.66	351	45.66	316	45.66	332
45.68	328	45.68	320	45.68	346	45.68	365	45.68	315
45.7	337	45.7	370	45.7	337	45.7	350	45.7	315
45.72	328	45.72	362	45.72	320	45.72	358	45.72	319
45.74	295	45.74	354	45.74	299	45.74	319	45.74	329
45.76	326	45.76	338	45.76	326	45.76	329	45.76	353
45.78	314	45.78	344	45.78	331	45.78	339	45.78	320
45.8	301	45.8	338	45.8	358	45.8	323	45.8	317
45.82	294	45.82	359	45.82	351	45.82	302	45.82	324
45.84	299	45.84	365	45.84	300	45.84	325	45.84	312
45.86	300	45.86	325	45.86	308	45.86	328	45.86	334
45.88	295	45.88	331	45.88	326	45.88	350	45.88	317
45.9	287	45.9	322	45.9	324	45.9	329	45.9	295
45.92	295	45.92	332	45.92	286	45.92	334	45.92	290
45.94	303	45.94	372	45.94	307	45.94	322	45.94	297
45.96	319	45.96	362	45.96	319	45.96	341	45.96	301
45.98	313	45.98	337	45.98	307	45.98	340	45.98	320
46	335	46	359	46	336	46	328	46	316
46.02	278	46.02	347	46.02	310	46.02	330	46.02	275
46.04	277	46.04	341	46.04	342	46.04	332	46.04	305
46.06	318	46.06	371	46.06	316	46.06	339	46.06	293
46.08	320	46.08	331	46.08	320	46.08	325	46.08	283
46.1	266	46.1	330	46.1	322	46.1	345	46.1	280
46.12	269	46.12	360	46.12	330	46.12	316	46.12	290
46.14	256	46.14	358	46.14	318	46.14	326	46.14	297
46.16	309	46.16	360	46.16	304	46.16	319	46.16	310
46.18	293	46.18	334	46.18	320	46.18	314	46.18	341
46.2	293	46.2	331	46.2	282	46.2	303	46.2	327
46.22	297	46.22	325	46.22	291	46.22	331	46.22	318
46.24	303	46.24	348	46.24	312	46.24	283	46.24	305
46.26	290	46.26	346	46.26	300	46.26	339	46.26	303
46.28	288	46.28	336	46.28	307	46.28	303	46.28	304
46.3	264	46.3	320	46.3	310	46.3	315	46.3	307
46.32	284	46.32	277	46.32	310	46.32	321	46.32	290
46.34	280	46.34	305	46.34	312	46.34	313	46.34	258
46.36	294	46.36	320	46.36	292	46.36	323	46.36	288
46.38	282	46.38	334	46.38	294	46.38	325	46.38	308
46.4	275	46.4	337	46.4	352	46.4	333	46.4	284
46.42	296	46.42	338	46.42	318	46.42	322	46.42	315
46.44	261	46.44	320	46.44	305	46.44	319	46.44	301
46.46	277	46.46	330	46.46	313	46.46	279	46.46	294
46.48	270	46.48	304	46.48	308	46.48	322	46.48	299
46.5	286	46.5	367	46.5	342	46.5	307	46.5	314
46.52	277	46.52	353	46.52	283	46.52	314	46.52	342
46.54	306	46.54	329	46.54	300	46.54	312	46.54	301
46.56	265	46.56	334	46.56	298	46.56	286	46.56	294
46.58	282	46.58	338	46.58	297	46.58	323	46.58	247
46.6	308	46.6	336	46.6	274	46.6	322	46.6	265
46.62	281	46.62	341	46.62	315	46.62	314	46.62	277
46.64	266	46.64	342	46.64	298	46.64	336	46.64	300
46.66	270	46.66	324	46.66	276	46.66	330	46.66	301
46.68	284	46.68	325	46.68	249	46.68	276	46.68	298
46.7	239	46.7	337	46.7	268	46.7	333	46.7	300
46.72	276	46.72	343	46.72	290	46.72	343	46.72	296
46.74	287	46.74	322	46.74	271	46.74	316	46.74	288
46.76	272	46.76	317	46.76	299	46.76	356	46.76	266
46.78	253	46.78	283	46.78	287	46.78	304	46.78	289
46.8	284	46.8	302	46.8	310	46.8	322	46.8	299
46.82	279	46.82	294	46.82	320	46.82	333	46.82	250
46.84	313	46.84	313	46.84	295	46.84	318	46.84	309
46.86	296	46.86	300	46.86	271	46.86	323	46.86	282
46.88	283	46.88	353	46.88	276	46.88	305	46.88	320
46.9	299	46.9	313	46.9	276	46.9	304	46.9	297
46.92	278	46.92	323	46.92	267	46.92	361	46.92	264
46.94	284	46.94	302	46.94	296	46.94	333	46.94	305
46.96	245	46.96	371	46.96	296	46.96	276	46.96	284
46.98	282	46.98	340	46.98	311	46.98	288	46.98	259
47	272	47	318	47	300	47	329	47	302
47.02	261	47.02	324	47.02	279	47.02	303	47.02	297
47.04	262	47.04	317	47.04	314	47.04	303	47.04	277
47.06	294	47.06	331	47.06	307	47.06	295	47.06	303
47.08	261	47.08	335	47.08	314	47.08	322	47.08	264
47.1	266	47.1	334	47.1	293	47.1	298	47.1	304
47.12	283	47.12	324	47.12	291	47.12	306	47.12	277
47.14	299	47.14	302	47.14	285	47.14	296	47.14	266
47.16	291	47.16	301	47.16	313	47.16	275	47.16	273
47.18	259	47.18	337	47.18	307	47.18	313	47.18	284
47.2	315	47.2	314	47.2	281	47.2	306	47.2	256
47.22	277	47.22	306	47.22	280	47.22	307	47.22	277
47.24	288	47.24	269	47.24	287	47.24	285	47.24	270
47.26	266	47.26	330	47.26	267	47.26	289	47.26	311
47.28	258	47.28	302	47.28	243	47.28	305	47.28	258
47.3	268	47.3	331	47.3	253	47.3	290	47.3	271
47.32	272	47.32	326	47.32	277	47.32	288	47.32	281
47.34	260	47.34	277	47.34	272	47.34	287	47.34	284
47.36	267	47.36	292	47.36	288	47.36	301	47.36	243
47.38	276	47.38	305	47.38	285	47.38	288	47.38	246
47.4	285	47.4	314	47.4	279	47.4	306	47.4	269
47.42	257	47.42	349	47.42	302	47.42	295	47.42	260
47.44	274	47.44	338	47.44	277	47.44	269	47.44	296
47.46	259	47.46	326	47.46	302	47.46	283	47.46	269
47.48	276	47.48	326	47.48	279	47.48	309	47.48	261
47.5	273	47.5	326	47.5	289	47.5	310	47.5	287
47.52	283	47.52	310	47.52	289	47.52	290	47.52	265
47.54	225	47.54	313	47.54	275	47.54	295	47.54	267
47.56	240	47.56	311	47.56	292	47.56	297	47.56	277
47.58	291	47.58	301	47.58	248	47.58	310	47.58	270
47.6	291	47.6	306	47.6	266	47.6	304	47.6	303
47.62	276	47.62	318	47.62	273	47.62	292	47.62	279
47.64	262	47.64	307	47.64	322	47.64	297	47.64	255
47.66	279	47.66	300	47.66	265	47.66	278	47.66	297
47.68	285	47.68	298	47.68	290	47.68	289	47.68	292
47.7	246	47.7	305	47.7	268	47.7	326	47.7	270
47.72	281	47.72	292	47.72	279	47.72	295	47.72	296
47.74	279	47.74	324	47.74	280	47.74	307	47.74	268
47.76	280	47.76	325	47.76	276	47.76	292	47.76	254
47.78	243	47.78	308	47.78	266	47.78	292	47.78	288
47.8	258	47.8	308	47.8	277	47.8	284	47.8	247
47.82	259	47.82	336	47.82	280	47.82	284	47.82	269
47.84	276	47.84	312	47.84	247	47.84	287	47.84	269
47.86	273	47.86	314	47.86	275	47.86	282	47.86	246
47.88	272	47.88	265	47.88	286	47.88	311	47.88	271
47.9	274	47.9	292	47.9	272	47.9	281	47.9	256
47.92	279	47.92	286	47.92	283	47.92	257	47.92	298
47.94	244	47.94	334	47.94	274	47.94	245	47.94	253
47.96	259	47.96	306	47.96	267	47.96	283	47.96	275
47.98	258	47.98	284	47.98	282	47.98	249	47.98	281
48	253	48	260	48	253	48	277	48	267
48.02	281	48.02	288	48.02	244	48.02	292	48.02	242
48.04	259	48.04	304	48.04	255	48.04	318	48.04	260
48.06	264	48.06	298	48.06	293	48.06	287	48.06	263
48.08	273	48.08	334	48.08	266	48.08	269	48.08	265
48.1	263	48.1	329	48.1	278	48.1	320	48.1	282
48.12	257	48.12	296	48.12	263	48.12	297	48.12	255
48.14	270	48.14	275	48.14	230	48.14	297	48.14	245
48.16	252	48.16	320	48.16	263	48.16	275	48.16	269
48.18	267	48.18	312	48.18	280	48.18	294	48.18	256
48.2	245	48.2	293	48.2	283	48.2	313	48.2	240
48.22	254	48.22	294	48.22	301	48.22	286	48.22	295
48.24	258	48.24	290	48.24	247	48.24	303	48.24	243
48.26	253	48.26	294	48.26	244	48.26	303	48.26	262
48.28	243	48.28	257	48.28	249	48.28	261	48.28	254
48.3	240	48.3	278	48.3	244	48.3	270	48.3	231
48.32	255	48.32	304	48.32	266	48.32	263	48.32	265
48.34	269	48.34	281	48.34	248	48.34	294	48.34	249
48.36	253	48.36	298	48.36	247	48.36	295	48.36	243
48.38	259	48.38	343	48.38	269	48.38	295	48.38	246
48.4	247	48.4	271	48.4	282	48.4	253	48.4	243
48.42	260	48.42	298	48.42	247	48.42	287	48.42	245
48.44	284	48.44	302	48.44	260	48.44	277	48.44	260
48.46	230	48.46	308	48.46	243	48.46	270	48.46	285
48.48	254	48.48	286	48.48	239	48.48	303	48.48	234
48.5	264	48.5	296	48.5	236	48.5	260	48.5	236
48.52	239	48.52	278	48.52	234	48.52	273	48.52	278
48.54	233	48.54	298	48.54	258	48.54	280	48.54	256
48.56	272	48.56	294	48.56	266	48.56	284	48.56	276
48.58	261	48.58	326	48.58	255	48.58	285	48.58	248
48.6	263	48.6	306	48.6	248	48.6	272	48.6	275
48.62	255	48.62	322	48.62	251	48.62	267	48.62	252
48.64	276	48.64	325	48.64	274	48.64	307	48.64	240
48.66	242	48.66	278	48.66	246	48.66	277	48.66	251
48.68	257	48.68	314	48.68	260	48.68	299	48.68	251
48.7	273	48.7	355	48.7	244	48.7	300	48.7	252
48.72	271	48.72	298	48.72	249	48.72	278	48.72	250
48.74	229	48.74	270	48.74	246	48.74	261	48.74	254
48.76	289	48.76	310	48.76	259	48.76	282	48.76	253
48.78	232	48.78	335	48.78	252	48.78	291	48.78	224
48.8	242	48.8	312	48.8	237	48.8	271	48.8	261
48.82	261	48.82	325	48.82	239	48.82	270	48.82	240
48.84	228	48.84	301	48.84	257	48.84	285	48.84	266
48.86	260	48.86	293	48.86	249	48.86	297	48.86	276
48.88	273	48.88	299	48.88	265	48.88	284	48.88	259
48.9	222	48.9	284	48.9	279	48.9	281	48.9	257
48.92	252	48.92	314	48.92	279	48.92	264	48.92	230
48.94	280	48.94	292	48.94	283	48.94	322	48.94	240
48.96	262	48.96	317	48.96	263	48.96	303	48.96	259
48.98	232	48.98	312	48.98	268	48.98	318	48.98	297
49	261	49	289	49	278	49	298	49	250
49.02	255	49.02	313	49.02	261	49.02	319	49.02	298
49.04	226	49.04	335	49.04	264	49.04	307	49.04	316
49.06	241	49.06	347	49.06	260	49.06	326	49.06	281
49.08	271	49.08	385	49.08	262	49.08	309	49.08	284
49.1	295	49.1	373	49.1	258	49.1	351	49.1	281
49.12	278	49.12	380	49.12	278	49.12	304	49.12	278
49.14	246	49.14	396	49.14	299	49.14	318	49.14	260
49.16	280	49.16	346	49.16	303	49.16	341	49.16	268
49.18	277	49.18	340	49.18	290	49.18	281	49.18	274
49.2	324	49.2	360	49.2	326	49.2	283	49.2	251
49.22	308	49.22	377	49.22	306	49.22	285	49.22	276
49.24	304	49.24	318	49.24	318	49.24	263	49.24	219
49.26	295	49.26	320	49.26	344	49.26	258	49.26	239
49.28	279	49.28	301	49.28	291	49.28	260	49.28	233
49.3	266	49.3	300	49.3	301	49.3	287	49.3	236
49.32	251	49.32	323	49.32	260	49.32	259	49.32	262
49.34	244	49.34	325	49.34	275	49.34	272	49.34	264
49.36	259	49.36	278	49.36	244	49.36	262	49.36	276
49.38	252	49.38	324	49.38	246	49.38	293	49.38	262
49.4	278	49.4	299	49.4	273	49.4	268	49.4	257
49.42	241	49.42	268	49.42	248	49.42	281	49.42	261
49.44	249	49.44	305	49.44	229	49.44	270	49.44	265
49.46	254	49.46	282	49.46	250	49.46	270	49.46	259
49.48	287	49.48	304	49.48	241	49.48	269	49.48	248
49.5	258	49.5	277	49.5	280	49.5	290	49.5	234
49.52	227	49.52	283	49.52	267	49.52	283	49.52	236
49.54	211	49.54	281	49.54	243	49.54	273	49.54	223
49.56	242	49.56	274	49.56	233	49.56	296	49.56	228
49.58	225	49.58	270	49.58	261	49.58	258	49.58	272
49.6	252	49.6	270	49.6	264	49.6	264	49.6	264
49.62	258	49.62	293	49.62	246	49.62	226	49.62	248
49.64	252	49.64	282	49.64	233	49.64	261	49.64	216
49.66	224	49.66	254	49.66	230	49.66	262	49.66	241
49.68	242	49.68	288	49.68	240	49.68	271	49.68	238
49.7	226	49.7	272	49.7	242	49.7	253	49.7	252
49.72	252	49.72	268	49.72	243	49.72	258	49.72	258
49.74	248	49.74	268	49.74	243	49.74	234	49.74	265
49.76	295	49.76	302	49.76	259	49.76	259	49.76	246
49.78	252	49.78	283	49.78	225	49.78	263	49.78	252
49.8	257	49.8	301	49.8	246	49.8	269	49.8	262
49.82	247	49.82	302	49.82	222	49.82	271	49.82	232
49.84	235	49.84	288	49.84	264	49.84	245	49.84	254
49.86	250	49.86	286	49.86	217	49.86	254	49.86	229
49.88	220	49.88	298	49.88	254	49.88	262	49.88	264
49.9	233	49.9	280	49.9	257	49.9	244	49.9	272
49.92	254	49.92	269	49.92	238	49.92	257	49.92	276
49.94	222	49.94	298	49.94	249	49.94	309	49.94	246
49.96	236	49.96	250	49.96	234	49.96	248	49.96	236
49.98	239	49.98	256	49.98	249	49.98	241	49.98	234
50	222	50	269	50	249	50	248	50	253
50.02	236	50.02	268	50.02	255	50.02	242	50.02	231
50.04	250	50.04	294	50.04	236	50.04	221	50.04	230
50.06	258	50.06	292	50.06	223	50.06	271	50.06	214
50.08	260	50.08	283	50.08	245	50.08	268	50.08	202
50.1	249	50.1	258	50.1	227	50.1	268	50.1	224
50.12	218	50.12	296	50.12	235	50.12	283	50.12	240
50.14	272	50.14	256	50.14	253	50.14	261	50.14	228
50.16	247	50.16	280	50.16	213	50.16	258	50.16	232
50.18	214	50.18	308	50.18	213	50.18	247	50.18	224
50.2	233	50.2	287	50.2	243	50.2	281	50.2	216
50.22	204	50.22	300	50.22	239	50.22	250	50.22	217
50.24	234	50.24	282	50.24	242	50.24	273	50.24	217
50.26	262	50.26	308	50.26	252	50.26	262	50.26	258
50.28	221	50.28	276	50.28	244	50.28	249	50.28	240
50.3	242	50.3	292	50.3	253	50.3	266	50.3	238
50.32	228	50.32	277	50.32	223	50.32	238	50.32	260
50.34	265	50.34	281	50.34	238	50.34	279	50.34	256
50.36	226	50.36	322	50.36	255	50.36	242	50.36	231
50.38	241	50.38	293	50.38	240	50.38	245	50.38	245
50.4	224	50.4	277	50.4	231	50.4	255	50.4	255
50.42	244	50.42	289	50.42	229	50.42	266	50.42	239
50.44	213	50.44	290	50.44	215	50.44	266	50.44	225
50.46	230	50.46	263	50.46	257	50.46	255	50.46	230
50.48	237	50.48	281	50.48	234	50.48	282	50.48	243
50.5	225	50.5	251	50.5	242	50.5	236	50.5	244
50.52	272	50.52	299	50.52	247	50.52	240	50.52	250
50.54	224	50.54	324	50.54	214	50.54	260	50.54	232
50.56	257	50.56	299	50.56	232	50.56	275	50.56	221
50.58	257	50.58	306	50.58	256	50.58	228	50.58	232
50.6	250	50.6	288	50.6	249	50.6	236	50.6	229
50.62	235	50.62	325	50.62	239	50.62	247	50.62	242
50.64	245	50.64	310	50.64	253	50.64	258	50.64	215
50.66	254	50.66	295	50.66	243	50.66	283	50.66	226
50.68	239	50.68	265	50.68	247	50.68	262	50.68	244
50.7	242	50.7	289	50.7	226	50.7	257	50.7	253
50.72	238	50.72	292	50.72	258	50.72	258	50.72	222
50.74	235	50.74	296	50.74	239	50.74	257	50.74	250
50.76	244	50.76	311	50.76	224	50.76	256	50.76	225
50.78	256	50.78	323	50.78	232	50.78	268	50.78	232
50.8	231	50.8	289	50.8	253	50.8	258	50.8	242
50.82	234	50.82	266	50.82	242	50.82	250	50.82	243
50.84	228	50.84	274	50.84	232	50.84	235	50.84	227
50.86	234	50.86	292	50.86	212	50.86	245	50.86	238
50.88	242	50.88	307	50.88	233	50.88	256	50.88	231
50.9	265	50.9	262	50.9	220	50.9	266	50.9	219
50.92	258	50.92	260	50.92	252	50.92	254	50.92	212
50.94	243	50.94	296	50.94	212	50.94	266	50.94	212
50.96	241	50.96	295	50.96	227	50.96	247	50.96	240
50.98	247	50.98	299	50.98	205	50.98	254	50.98	237
51	238	51	298	51	247	51	273	51	223
51.02	236	51.02	287	51.02	205	51.02	231	51.02	246
51.04	248	51.04	270	51.04	239	51.04	249	51.04	226
51.06	269	51.06	300	51.06	221	51.06	285	51.06	260
51.08	229	51.08	290	51.08	221	51.08	243	51.08	226
51.1	245	51.1	293	51.1	232	51.1	242	51.1	257
51.12	254	51.12	320	51.12	253	51.12	231	51.12	219
51.14	223	51.14	275	51.14	239	51.14	234	51.14	226
51.16	255	51.16	281	51.16	230	51.16	253	51.16	227
51.18	264	51.18	281	51.18	240	51.18	264	51.18	228
51.2	269	51.2	257	51.2	243	51.2	251	51.2	211
51.22	261	51.22	268	51.22	217	51.22	259	51.22	258
51.24	237	51.24	259	51.24	237	51.24	248	51.24	225
51.26	248	51.26	282	51.26	239	51.26	267	51.26	214
51.28	241	51.28	290	51.28	228	51.28	267	51.28	228
51.3	225	51.3	272	51.3	275	51.3	241	51.3	209
51.32	257	51.32	274	51.32	245	51.32	244	51.32	207
51.34	225	51.34	301	51.34	227	51.34	226	51.34	209
51.36	251	51.36	292	51.36	238	51.36	261	51.36	238
51.38	224	51.38	250	51.38	252	51.38	243	51.38	198
51.4	252	51.4	281	51.4	210	51.4	253	51.4	213
51.42	239	51.42	260	51.42	229	51.42	226	51.42	187
51.44	226	51.44	283	51.44	241	51.44	233	51.44	216
51.46	240	51.46	268	51.46	233	51.46	235	51.46	232
51.48	227	51.48	276	51.48	225	51.48	247	51.48	235
51.5	236	51.5	287	51.5	224	51.5	263	51.5	242
51.52	233	51.52	278	51.52	240	51.52	239	51.52	252
51.54	225	51.54	254	51.54	232	51.54	235	51.54	216
51.56	256	51.56	288	51.56	240	51.56	260	51.56	240
51.58	205	51.58	271	51.58	243	51.58	270	51.58	216
51.6	218	51.6	266	51.6	204	51.6	232	51.6	228
51.62	229	51.62	265	51.62	254	51.62	248	51.62	234
51.64	252	51.64	283	51.64	220	51.64	260	51.64	238
51.66	207	51.66	266	51.66	227	51.66	248	51.66	235
51.68	221	51.68	248	51.68	224	51.68	245	51.68	229
51.7	246	51.7	270	51.7	221	51.7	243	51.7	226
51.72	247	51.72	277	51.72	203	51.72	232	51.72	247
51.74	246	51.74	263	51.74	240	51.74	267	51.74	277
51.76	233	51.76	269	51.76	186	51.76	217	51.76	244
51.78	252	51.78	266	51.78	231	51.78	241	51.78	227
51.8	226	51.8	288	51.8	240	51.8	259	51.8	238
51.82	256	51.82	259	51.82	236	51.82	240	51.82	233
51.84	259	51.84	246	51.84	248	51.84	220	51.84	226
51.86	234	51.86	264	51.86	217	51.86	266	51.86	225
51.88	247	51.88	256	51.88	234	51.88	284	51.88	241
51.9	219	51.9	270	51.9	241	51.9	257	51.9	228
51.92	218	51.92	245	51.92	228	51.92	247	51.92	212
51.94	218	51.94	234	51.94	213	51.94	237	51.94	202
51.96	229	51.96	250	51.96	217	51.96	262	51.96	218
51.98	246	51.98	251	51.98	261	51.98	235	51.98	218
52	205	52	269	52	192	52	275	52	225
52.02	237	52.02	296	52.02	227	52.02	240	52.02	219
52.04	243	52.04	258	52.04	214	52.04	242	52.04	229
52.06	214	52.06	271	52.06	250	52.06	232	52.06	265
52.08	227	52.08	248	52.08	207	52.08	212	52.08	209
52.1	242	52.1	278	52.1	190	52.1	244	52.1	232
52.12	260	52.12	289	52.12	210	52.12	234	52.12	242
52.14	238	52.14	263	52.14	226	52.14	232	52.14	220
52.16	221	52.16	274	52.16	199	52.16	238	52.16	199
52.18	218	52.18	277	52.18	253	52.18	278	52.18	245
52.2	227	52.2	281	52.2	238	52.2	243	52.2	229
52.22	245	52.22	276	52.22	215	52.22	240	52.22	223
52.24	235	52.24	282	52.24	207	52.24	238	52.24	252
52.26	244	52.26	300	52.26	218	52.26	241	52.26	241
52.28	225	52.28	240	52.28	224	52.28	246	52.28	218
52.3	223	52.3	259	52.3	247	52.3	238	52.3	222
52.32	229	52.32	244	52.32	219	52.32	267	52.32	235
52.34	248	52.34	263	52.34	235	52.34	271	52.34	240
52.36	226	52.36	235	52.36	205	52.36	235	52.36	218
52.38	242	52.38	287	52.38	234	52.38	246	52.38	229
52.4	223	52.4	272	52.4	233	52.4	243	52.4	239
52.42	220	52.42	256	52.42	232	52.42	239	52.42	211
52.44	242	52.44	312	52.44	213	52.44	267	52.44	241
52.46	248	52.46	276	52.46	226	52.46	264	52.46	209
52.48	224	52.48	278	52.48	231	52.48	246	52.48	224
52.5	238	52.5	270	52.5	247	52.5	233	52.5	228
52.52	240	52.52	289	52.52	232	52.52	234	52.52	248
52.54	237	52.54	257	52.54	242	52.54	259	52.54	211
52.56	245	52.56	246	52.56	219	52.56	242	52.56	219
52.58	225	52.58	250	52.58	218	52.58	245	52.58	216
52.6	229	52.6	286	52.6	224	52.6	242	52.6	224
52.62	250	52.62	276	52.62	232	52.62	249	52.62	228
52.64	236	52.64	330	52.64	217	52.64	250	52.64	227
52.66	237	52.66	272	52.66	228	52.66	269	52.66	242
52.68	267	52.68	290	52.68	230	52.68	258	52.68	256
52.7	224	52.7	288	52.7	261	52.7	250	52.7	245
52.72	255	52.72	274	52.72	255	52.72	265	52.72	227
52.74	238	52.74	283	52.74	249	52.74	259	52.74	243
52.76	249	52.76	268	52.76	224	52.76	271	52.76	211
52.78	245	52.78	278	52.78	251	52.78	270	52.78	225
52.8	243	52.8	288	52.8	225	52.8	269	52.8	258
52.82	253	52.82	281	52.82	235	52.82	270	52.82	255
52.84	245	52.84	287	52.84	212	52.84	259	52.84	246
52.86	262	52.86	300	52.86	244	52.86	267	52.86	237
52.88	247	52.88	288	52.88	279	52.88	236	52.88	220
52.9	251	52.9	324	52.9	243	52.9	274	52.9	252
52.92	268	52.92	305	52.92	236	52.92	252	52.92	257
52.94	250	52.94	283	52.94	266	52.94	252	52.94	237
52.96	272	52.96	299	52.96	233	52.96	264	52.96	253
52.98	285	52.98	287	52.98	244	52.98	239	52.98	236
53	241	53	292	53	240	53	280	53	236
53.02	263	53.02	313	53.02	246	53.02	278	53.02	252
53.04	227	53.04	262	53.04	237	53.04	259	53.04	223
53.06	262	53.06	278	53.06	249	53.06	247	53.06	265
53.08	256	53.08	324	53.08	248	53.08	269	53.08	256
53.1	260	53.1	277	53.1	251	53.1	271	53.1	239
53.12	291	53.12	293	53.12	244	53.12	259	53.12	223
53.14	259	53.14	289	53.14	219	53.14	287	53.14	266
53.16	237	53.16	272	53.16	257	53.16	272	53.16	244
53.18	269	53.18	284	53.18	229	53.18	254	53.18	243
53.2	242	53.2	278	53.2	242	53.2	269	53.2	258
53.22	249	53.22	286	53.22	243	53.22	250	53.22	239
53.24	244	53.24	290	53.24	257	53.24	230	53.24	251
53.26	277	53.26	298	53.26	254	53.26	262	53.26	248
53.28	257	53.28	280	53.28	221	53.28	287	53.28	243
53.3	241	53.3	300	53.3	264	53.3	273	53.3	243
53.32	259	53.32	306	53.32	270	53.32	259	53.32	268
53.34	258	53.34	330	53.34	238	53.34	258	53.34	252
53.36	274	53.36	323	53.36	239	53.36	266	53.36	235
53.38	273	53.38	302	53.38	245	53.38	273	53.38	221
53.4	255	53.4	280	53.4	256	53.4	276	53.4	233
53.42	266	53.42	281	53.42	252	53.42	278	53.42	240
53.44	270	53.44	299	53.44	241	53.44	279	53.44	265
53.46	251	53.46	338	53.46	260	53.46	266	53.46	265
53.48	272	53.48	286	53.48	211	53.48	233	53.48	240
53.5	242	53.5	278	53.5	252	53.5	251	53.5	230
53.52	281	53.52	294	53.52	237	53.52	267	53.52	265
53.54	273	53.54	301	53.54	245	53.54	274	53.54	237
53.56	266	53.56	314	53.56	241	53.56	259	53.56	251
53.58	284	53.58	314	53.58	247	53.58	240	53.58	225
53.6	293	53.6	317	53.6	226	53.6	233	53.6	271
53.62	289	53.62	289	53.62	255	53.62	275	53.62	246
53.64	265	53.64	299	53.64	220	53.64	275	53.64	251
53.66	279	53.66	300	53.66	227	53.66	265	53.66	283
53.68	289	53.68	295	53.68	221	53.68	261	53.68	238
53.7	280	53.7	280	53.7	240	53.7	254	53.7	258
53.72	261	53.72	268	53.72	253	53.72	239	53.72	255
53.74	261	53.74	276	53.74	257	53.74	261	53.74	261
53.76	254	53.76	289	53.76	263	53.76	284	53.76	241
53.78	263	53.78	302	53.78	269	53.78	274	53.78	227
53.8	260	53.8	296	53.8	275	53.8	293	53.8	253
53.82	241	53.82	294	53.82	255	53.82	281	53.82	243
53.84	244	53.84	312	53.84	239	53.84	281	53.84	212
53.86	257	53.86	295	53.86	242	53.86	267	53.86	243
53.88	247	53.88	326	53.88	275	53.88	273	53.88	250
53.9	257	53.9	284	53.9	280	53.9	278	53.9	261
53.92	293	53.92	266	53.92	268	53.92	272	53.92	262
53.94	273	53.94	278	53.94	274	53.94	251	53.94	247
53.96	265	53.96	265	53.96	245	53.96	273	53.96	253
53.98	244	53.98	306	53.98	276	53.98	274	53.98	267
54	282	54	299	54	294	54	284	54	253
54.02	269	54.02	292	54.02	254	54.02	283	54.02	256
54.04	244	54.04	324	54.04	260	54.04	283	54.04	257
54.06	263	54.06	319	54.06	245	54.06	284	54.06	256
54.08	279	54.08	350	54.08	240	54.08	284	54.08	280
54.1	252	54.1	293	54.1	253	54.1	299	54.1	294
54.12	263	54.12	326	54.12	287	54.12	263	54.12	271
54.14	286	54.14	307	54.14	223	54.14	290	54.14	274
54.16	267	54.16	344	54.16	264	54.16	262	54.16	266
54.18	286	54.18	318	54.18	268	54.18	274	54.18	267
54.2	296	54.2	337	54.2	234	54.2	264	54.2	259
54.22	276	54.22	340	54.22	251	54.22	312	54.22	284
54.24	266	54.24	355	54.24	241	54.24	283	54.24	262
54.26	282	54.26	370	54.26	254	54.26	304	54.26	284
54.28	277	54.28	334	54.28	287	54.28	313	54.28	242
54.3	262	54.3	358	54.3	258	54.3	327	54.3	294
54.32	274	54.32	362	54.32	266	54.32	361	54.32	308
54.34	274	54.34	400	54.34	273	54.34	365	54.34	351
54.36	275	54.36	406	54.36	265	54.36	404	54.36	348
54.38	304	54.38	442	54.38	253	54.38	419	54.38	397
54.4	291	54.4	437	54.4	298	54.4	443	54.4	422
54.42	301	54.42	480	54.42	302	54.42	433	54.42	412
54.44	325	54.44	587	54.44	300	54.44	544	54.44	460
54.46	353	54.46	562	54.46	299	54.46	608	54.46	491
54.48	348	54.48	648	54.48	328	54.48	716	54.48	625
54.5	357	54.5	772	54.5	337	54.5	957	54.5	788
54.52	399	54.52	910	54.52	348	54.52	1324	54.52	968
54.54	409	54.54	1124	54.54	383	54.54	1755	54.54	1320
54.56	489	54.56	1464	54.56	413	54.56	2343	54.56	1876
54.58	512	54.58	1855	54.58	434	54.58	3181	54.58	2921
54.6	543	54.6	2416	54.6	476	54.6	4255	54.6	4220
54.62	644	54.62	3481	54.62	557	54.62	5046	54.62	5891
54.64	775	54.64	4561	54.64	733	54.64	5842	54.64	8117
54.66	1012	54.66	5995	54.66	902	54.66	6397	54.66	8417
54.68	1286	54.68	8249	54.68	1174	54.68	6606	54.68	6540
54.7	1910	54.7	9260	54.7	1842	54.7	6630	54.7	4871
54.72	2810	54.72	8136	54.72	2581	54.72	6294	54.72	3752
54.74	3951	54.74	6614	54.74	3538	54.74	5565	54.74	3538
54.76	5662	54.76	5450	54.76	4341	54.76	4922	54.76	4009
54.78	7304	54.78	4883	54.78	5580	54.78	4345	54.78	4787
54.8	9283	54.8	4589	54.8	7200	54.8	3916	54.8	4942
54.82	9960	54.82	4751	54.82	7977	54.82	3771	54.82	4079
54.84	8504	54.84	5053	54.84	7989	54.84	3493	54.84	2759
54.86	5862	54.86	4399	54.86	7616	54.86	2995	54.86	1884
54.88	4044	54.88	3532	54.88	6209	54.88	2410	54.88	1360
54.9	3812	54.9	2597	54.9	4401	54.9	1851	54.9	1133
54.92	4108	54.92	1994	54.92	3668	54.92	1286	54.92	863
54.94	4893	54.94	1480	54.94	3870	54.94	903	54.94	721
54.96	5195	54.96	1013	54.96	4147	54.96	721	54.96	576
54.98	4529	54.98	709	54.98	4070	54.98	598	54.98	494
55	3146	55	618	55	3650	55	473	55	428
55.02	1872	55.02	449	55.02	3028	55.02	401	55.02	371
55.04	1202	55.04	432	55.04	1882	55.04	400	55.04	345
55.06	756	55.06	434	55.06	1106	55.06	379	55.06	306
55.08	626	55.08	368	55.08	698	55.08	357	55.08	286
55.1	506	55.1	376	55.1	540	55.1	315	55.1	303
55.12	457	55.12	355	55.12	451	55.12	311	55.12	301
55.14	403	55.14	352	55.14	426	55.14	294	55.14	288
55.16	380	55.16	368	55.16	401	55.16	324	55.16	289
55.18	385	55.18	310	55.18	366	55.18	290	55.18	264
55.2	348	55.2	364	55.2	355	55.2	305	55.2	279
55.22	312	55.22	317	55.22	334	55.22	294	55.22	253
55.24	316	55.24	356	55.24	322	55.24	296	55.24	275
55.26	316	55.26	350	55.26	274	55.26	307	55.26	237
55.28	310	55.28	307	55.28	283	55.28	305	55.28	256
55.3	306	55.3	296	55.3	308	55.3	299	55.3	279
55.32	306	55.32	294	55.32	308	55.32	291	55.32	247
55.34	273	55.34	311	55.34	256	55.34	295	55.34	238
55.36	262	55.36	289	55.36	255	55.36	281	55.36	255
55.38	253	55.38	292	55.38	233	55.38	286	55.38	291
55.4	297	55.4	324	55.4	235	55.4	262	55.4	261
55.42	272	55.42	299	55.42	251	55.42	288	55.42	244
55.44	308	55.44	290	55.44	279	55.44	297	55.44	240
55.46	269	55.46	284	55.46	253	55.46	248	55.46	242
55.48	297	55.48	305	55.48	271	55.48	278	55.48	263
55.5	270	55.5	254	55.5	267	55.5	255	55.5	266
55.52	291	55.52	276	55.52	265	55.52	251	55.52	248
55.54	303	55.54	286	55.54	267	55.54	267	55.54	267
55.56	272	55.56	307	55.56	261	55.56	284	55.56	253
55.58	271	55.58	313	55.58	258	55.58	289	55.58	257
55.6	268	55.6	274	55.6	255	55.6	280	55.6	254
55.62	281	55.62	286	55.62	261	55.62	247	55.62	234
55.64	252	55.64	272	55.64	239	55.64	236	55.64	247
55.66	301	55.66	302	55.66	228	55.66	264	55.66	226
55.68	309	55.68	266	55.68	226	55.68	252	55.68	244
55.7	260	55.7	295	55.7	231	55.7	253	55.7	227
55.72	252	55.72	248	55.72	269	55.72	275	55.72	237
55.74	257	55.74	278	55.74	241	55.74	270	55.74	252
55.76	271	55.76	316	55.76	247	55.76	262	55.76	256
55.78	255	55.78	270	55.78	241	55.78	253	55.78	229
55.8	309	55.8	296	55.8	265	55.8	256	55.8	254
55.82	264	55.82	280	55.82	269	55.82	247	55.82	245
55.84	258	55.84	302	55.84	220	55.84	261	55.84	254
55.86	258	55.86	293	55.86	229	55.86	253	55.86	280
55.88	254	55.88	263	55.88	247	55.88	263	55.88	223
55.9	282	55.9	264	55.9	224	55.9	269	55.9	215
55.92	258	55.92	305	55.92	223	55.92	266	55.92	250
55.94	246	55.94	280	55.94	216	55.94	276	55.94	216
55.96	246	55.96	313	55.96	237	55.96	297	55.96	218
55.98	226	55.98	336	55.98	253	55.98	214	55.98	216
56	278	56	292	56	254	56	279	56	250
56.02	268	56.02	300	56.02	242	56.02	260	56.02	235
56.04	259	56.04	266	56.04	219	56.04	249	56.04	275
56.06	260	56.06	296	56.06	228	56.06	258	56.06	249
56.08	261	56.08	308	56.08	255	56.08	259	56.08	227
56.1	253	56.1	307	56.1	233	56.1	284	56.1	239
56.12	290	56.12	277	56.12	241	56.12	266	56.12	228
56.14	264	56.14	318	56.14	244	56.14	264	56.14	255
56.16	249	56.16	294	56.16	254	56.16	270	56.16	242
56.18	261	56.18	313	56.18	250	56.18	246	56.18	216
56.2	268	56.2	295	56.2	239	56.2	243	56.2	212
56.22	239	56.22	314	56.22	223	56.22	238	56.22	233
56.24	245	56.24	304	56.24	231	56.24	242	56.24	219
56.26	261	56.26	294	56.26	230	56.26	243	56.26	243
56.28	238	56.28	307	56.28	226	56.28	294	56.28	213
56.3	252	56.3	308	56.3	280	56.3	221	56.3	223
56.32	271	56.32	328	56.32	217	56.32	240	56.32	244
56.34	246	56.34	288	56.34	222	56.34	238	56.34	224
56.36	231	56.36	311	56.36	227	56.36	232	56.36	251
56.38	287	56.38	307	56.38	235	56.38	291	56.38	241
56.4	267	56.4	308	56.4	231	56.4	270	56.4	223
56.42	254	56.42	314	56.42	252	56.42	259	56.42	244
56.44	228	56.44	308	56.44	208	56.44	251	56.44	241
56.46	273	56.46	284	56.46	221	56.46	234	56.46	246
56.48	252	56.48	283	56.48	226	56.48	247	56.48	258
56.5	266	56.5	312	56.5	248	56.5	259	56.5	234
56.52	257	56.52	276	56.52	222	56.52	270	56.52	239
56.54	260	56.54	311	56.54	217	56.54	289	56.54	234
56.56	262	56.56	269	56.56	205	56.56	267	56.56	244
56.58	251	56.58	290	56.58	232	56.58	236	56.58	198
56.6	251	56.6	286	56.6	222	56.6	223	56.6	219
56.62	266	56.62	308	56.62	239	56.62	245	56.62	251
56.64	276	56.64	290	56.64	215	56.64	275	56.64	240
56.66	250	56.66	253	56.66	224	56.66	219	56.66	233
56.68	227	56.68	256	56.68	236	56.68	240	56.68	208
56.7	222	56.7	258	56.7	231	56.7	267	56.7	196
56.72	244	56.72	263	56.72	235	56.72	245	56.72	225
56.74	246	56.74	281	56.74	227	56.74	257	56.74	221
56.76	254	56.76	268	56.76	221	56.76	255	56.76	228
56.78	262	56.78	268	56.78	245	56.78	255	56.78	251
56.8	222	56.8	293	56.8	227	56.8	264	56.8	232
56.82	267	56.82	271	56.82	223	56.82	239	56.82	227
56.84	246	56.84	280	56.84	204	56.84	248	56.84	229
56.86	226	56.86	262	56.86	246	56.86	247	56.86	226
56.88	257	56.88	270	56.88	218	56.88	248	56.88	241
56.9	265	56.9	287	56.9	224	56.9	250	56.9	227
56.92	242	56.92	269	56.92	223	56.92	246	56.92	216
56.94	236	56.94	266	56.94	236	56.94	254	56.94	228
56.96	263	56.96	253	56.96	225	56.96	249	56.96	244
56.98	261	56.98	287	56.98	234	56.98	252	56.98	210
57	270	57	246	57	224	57	231	57	247
57.02	257	57.02	287	57.02	220	57.02	248	57.02	233
57.04	234	57.04	254	57.04	189	57.04	277	57.04	213
57.06	245	57.06	236	57.06	193	57.06	231	57.06	206
57.08	246	57.08	260	57.08	243	57.08	250	57.08	238
57.1	224	57.1	274	57.1	244	57.1	252	57.1	230
57.12	255	57.12	284	57.12	243	57.12	264	57.12	215
57.14	292	57.14	294	57.14	208	57.14	269	57.14	232
57.16	272	57.16	270	57.16	220	57.16	253	57.16	246
57.18	248	57.18	270	57.18	231	57.18	246	57.18	223
57.2	260	57.2	259	57.2	260	57.2	243	57.2	228
57.22	251	57.22	269	57.22	197	57.22	237	57.22	204
57.24	250	57.24	235	57.24	230	57.24	269	57.24	245
57.26	250	57.26	253	57.26	259	57.26	255	57.26	264
57.28	249	57.28	294	57.28	253	57.28	248	57.28	229
57.3	262	57.3	281	57.3	234	57.3	241	57.3	230
57.32	232	57.32	283	57.32	200	57.32	237	57.32	230
57.34	240	57.34	275	57.34	210	57.34	258	57.34	225
57.36	247	57.36	258	57.36	223	57.36	254	57.36	227
57.38	243	57.38	262	57.38	221	57.38	245	57.38	222
57.4	256	57.4	265	57.4	205	57.4	268	57.4	230
57.42	237	57.42	266	57.42	219	57.42	247	57.42	234
57.44	229	57.44	284	57.44	217	57.44	274	57.44	216
57.46	231	57.46	280	57.46	220	57.46	257	57.46	230
57.48	249	57.48	294	57.48	222	57.48	244	57.48	227
57.5	235	57.5	259	57.5	201	57.5	250	57.5	239
57.52	265	57.52	292	57.52	218	57.52	242	57.52	226
57.54	264	57.54	265	57.54	225	57.54	250	57.54	215
57.56	257	57.56	254	57.56	227	57.56	256	57.56	227
57.58	225	57.58	270	57.58	218	57.58	238	57.58	214
57.6	248	57.6	263	57.6	209	57.6	228	57.6	246
57.62	225	57.62	270	57.62	224	57.62	268	57.62	227
57.64	238	57.64	270	57.64	211	57.64	230	57.64	236
57.66	232	57.66	257	57.66	235	57.66	249	57.66	249
57.68	255	57.68	263	57.68	208	57.68	231	57.68	235
57.7	251	57.7	299	57.7	227	57.7	263	57.7	241
57.72	244	57.72	265	57.72	224	57.72	245	57.72	246
57.74	228	57.74	234	57.74	227	57.74	267	57.74	232
57.76	255	57.76	272	57.76	214	57.76	260	57.76	239
57.78	272	57.78	294	57.78	201	57.78	230	57.78	211
57.8	241	57.8	289	57.8	231	57.8	238	57.8	212
57.82	254	57.82	294	57.82	221	57.82	224	57.82	235
57.84	242	57.84	266	57.84	206	57.84	249	57.84	216
57.86	249	57.86	251	57.86	219	57.86	237	57.86	219
57.88	258	57.88	271	57.88	200	57.88	238	57.88	229
57.9	230	57.9	232	57.9	238	57.9	211	57.9	242
57.92	253	57.92	253	57.92	263	57.92	235	57.92	243
57.94	230	57.94	245	57.94	211	57.94	246	57.94	217
57.96	233	57.96	268	57.96	203	57.96	241	57.96	237
57.98	253	57.98	274	57.98	220	57.98	246	57.98	242
58	255	58	295	58	250	58	240	58	242
58.02	245	58.02	287	58.02	239	58.02	246	58.02	254
58.04	242	58.04	278	58.04	233	58.04	240	58.04	227
58.06	237	58.06	272	58.06	249	58.06	243	58.06	241
58.08	245	58.08	274	58.08	225	58.08	259	58.08	232
58.1	246	58.1	284	58.1	229	58.1	221	58.1	249
58.12	287	58.12	235	58.12	236	58.12	261	58.12	236
58.14	255	58.14	268	58.14	228	58.14	239	58.14	229
58.16	234	58.16	278	58.16	226	58.16	263	58.16	230
58.18	223	58.18	283	58.18	233	58.18	247	58.18	247
58.2	249	58.2	258	58.2	216	58.2	249	58.2	210
58.22	258	58.22	257	58.22	236	58.22	234	58.22	219
58.24	232	58.24	277	58.24	220	58.24	259	58.24	252
58.26	248	58.26	282	58.26	223	58.26	223	58.26	235
58.28	243	58.28	282	58.28	227	58.28	236	58.28	215
58.3	265	58.3	262	58.3	196	58.3	256	58.3	215
58.32	243	58.32	265	58.32	261	58.32	289	58.32	225
58.34	234	58.34	258	58.34	215	58.34	255	58.34	245
58.36	244	58.36	271	58.36	237	58.36	245	58.36	194
58.38	251	58.38	269	58.38	197	58.38	241	58.38	240
58.4	264	58.4	262	58.4	228	58.4	246	58.4	234
58.42	233	58.42	245	58.42	231	58.42	244	58.42	221
58.44	254	58.44	266	58.44	234	58.44	256	58.44	214
58.46	255	58.46	270	58.46	231	58.46	257	58.46	212
58.48	219	58.48	274	58.48	226	58.48	253	58.48	226
58.5	255	58.5	262	58.5	204	58.5	279	58.5	222
58.52	250	58.52	272	58.52	215	58.52	236	58.52	206
58.54	256	58.54	292	58.54	206	58.54	222	58.54	225
58.56	250	58.56	253	58.56	236	58.56	217	58.56	236
58.58	225	58.58	270	58.58	240	58.58	256	58.58	217
58.6	241	58.6	271	58.6	227	58.6	258	58.6	244
58.62	231	58.62	251	58.62	250	58.62	266	58.62	201
58.64	244	58.64	288	58.64	220	58.64	259	58.64	217
58.66	209	58.66	270	58.66	203	58.66	269	58.66	236
58.68	245	58.68	290	58.68	211	58.68	248	58.68	241
58.7	251	58.7	293	58.7	253	58.7	259	58.7	219
58.72	268	58.72	307	58.72	229	58.72	272	58.72	247
58.74	241	58.74	305	58.74	225	58.74	266	58.74	251
58.76	219	58.76	292	58.76	223	58.76	252	58.76	232
58.78	249	58.78	310	58.78	231	58.78	260	58.78	240
58.8	246	58.8	304	58.8	227	58.8	247	58.8	253
58.82	252	58.82	264	58.82	252	58.82	260	58.82	225
58.84	253	58.84	296	58.84	245	58.84	281	58.84	227
58.86	224	58.86	310	58.86	230	58.86	251	58.86	194
58.88	249	58.88	326	58.88	234	58.88	239	58.88	231
58.9	263	58.9	341	58.9	214	58.9	226	58.9	244
58.92	248	58.92	335	58.92	233	58.92	237	58.92	230
58.94	235	58.94	292	58.94	257	58.94	249	58.94	239
58.96	247	58.96	304	58.96	213	58.96	263	58.96	227
58.98	268	58.98	295	58.98	238	58.98	227	58.98	235
59	259	59	298	59	214	59	239	59	231
59.02	231	59.02	314	59.02	208	59.02	240	59.02	226
59.04	233	59.04	290	59.04	230	59.04	239	59.04	220
59.06	271	59.06	265	59.06	230	59.06	244	59.06	246
59.08	259	59.08	299	59.08	222	59.08	276	59.08	230
59.1	258	59.1	316	59.1	234	59.1	217	59.1	217
59.12	227	59.12	300	59.12	225	59.12	248	59.12	233
59.14	226	59.14	296	59.14	236	59.14	248	59.14	226
59.16	237	59.16	282	59.16	225	59.16	230	59.16	248
59.18	267	59.18	300	59.18	245	59.18	253	59.18	218
59.2	295	59.2	326	59.2	227	59.2	247	59.2	240
59.22	260	59.22	305	59.22	245	59.22	252	59.22	224
59.24	249	59.24	278	59.24	208	59.24	237	59.24	230
59.26	257	59.26	269	59.26	237	59.26	240	59.26	245
59.28	245	59.28	272	59.28	247	59.28	277	59.28	222
59.3	248	59.3	262	59.3	230	59.3	271	59.3	237
59.32	284	59.32	290	59.32	225	59.32	243	59.32	262
59.34	264	59.34	269	59.34	218	59.34	250	59.34	221
59.36	231	59.36	290	59.36	207	59.36	244	59.36	237
59.38	237	59.38	310	59.38	239	59.38	244	59.38	236
59.4	236	59.4	306	59.4	236	59.4	245	59.4	226
59.42	242	59.42	269	59.42	220	59.42	263	59.42	237
59.44	250	59.44	290	59.44	212	59.44	255	59.44	211
59.46	245	59.46	288	59.46	224	59.46	246	59.46	214
59.48	244	59.48	271	59.48	232	59.48	225	59.48	234
59.5	248	59.5	272	59.5	200	59.5	259	59.5	213
59.52	252	59.52	280	59.52	218	59.52	243	59.52	207
59.54	247	59.54	290	59.54	226	59.54	245	59.54	208
59.56	240	59.56	301	59.56	240	59.56	288	59.56	219
59.58	267	59.58	283	59.58	231	59.58	246	59.58	220
59.6	250	59.6	266	59.6	233	59.6	249	59.6	225
59.62	228	59.62	310	59.62	224	59.62	247	59.62	242
59.64	259	59.64	299	59.64	232	59.64	232	59.64	229
59.66	244	59.66	275	59.66	207	59.66	261	59.66	210
59.68	227	59.68	272	59.68	226	59.68	243	59.68	245
59.7	266	59.7	302	59.7	219	59.7	223	59.7	244
59.72	271	59.72	326	59.72	231	59.72	227	59.72	259
59.74	248	59.74	251	59.74	235	59.74	249	59.74	215
59.76	231	59.76	277	59.76	214	59.76	241	59.76	226
59.78	232	59.78	259	59.78	215	59.78	234	59.78	218
59.8	272	59.8	295	59.8	233	59.8	223	59.8	237
59.82	247	59.82	270	59.82	225	59.82	236	59.82	246
59.84	233	59.84	286	59.84	223	59.84	252	59.84	228
59.86	234	59.86	266	59.86	233	59.86	226	59.86	205
59.88	260	59.88	266	59.88	241	59.88	258	59.88	225
59.9	257	59.9	269	59.9	214	59.9	234	59.9	218
59.92	244	59.92	293	59.92	217	59.92	242	59.92	212
59.94	247	59.94	262	59.94	224	59.94	234	59.94	224
59.96	262	59.96	290	59.96	228	59.96	258	59.96	237
59.98	268	59.98	253	59.98	239	59.98	237	59.98	238
60	232	60	280	60	224	60	276	60	244

## Sheet: Figure 3d
					IMS-Zn(0002)
0 min		5 min		10 min		20 min		30 min
2θ (o)	Intensity (a.u.)	2θ (o)	Intensity (a.u.)	2θ (o)	Intensity (a.u.)	2θ (o)	Intensity (a.u.)	2θ (o)	Intensity (a.u.)
30	280	30	295	30	57	30	264	30	66
30.02	273	30.02	288	30.02	86	30.02	266	30.02	83
30.04	296	30.04	257	30.04	78	30.04	283	30.04	70
30.06	307	30.06	295	30.06	83	30.06	295	30.06	83
30.08	296	30.08	299	30.08	78	30.08	310	30.08	86
30.1	272	30.1	275	30.1	67	30.1	265	30.1	87
30.12	285	30.12	279	30.12	75	30.12	277	30.12	75
30.14	293	30.14	276	30.14	72	30.14	261	30.14	87
30.16	295	30.16	297	30.16	78	30.16	287	30.16	100
30.18	305	30.18	315	30.18	74	30.18	276	30.18	86
30.2	280	30.2	318	30.2	75	30.2	281	30.2	81
30.22	272	30.22	290	30.22	89	30.22	277	30.22	83
30.24	290	30.24	315	30.24	80	30.24	276	30.24	83
30.26	294	30.26	313	30.26	66	30.26	258	30.26	88
30.28	300	30.28	317	30.28	75	30.28	248	30.28	90
30.3	299	30.3	304	30.3	80	30.3	292	30.3	87
30.32	308	30.32	320	30.32	80	30.32	263	30.32	77
30.34	316	30.34	294	30.34	76	30.34	293	30.34	84
30.36	298	30.36	313	30.36	72	30.36	287	30.36	71
30.38	308	30.38	301	30.38	76	30.38	276	30.38	80
30.4	308	30.4	315	30.4	74	30.4	275	30.4	77
30.42	279	30.42	344	30.42	78	30.42	261	30.42	100
30.44	296	30.44	303	30.44	69	30.44	287	30.44	89
30.46	309	30.46	338	30.46	87	30.46	291	30.46	81
30.48	310	30.48	341	30.48	80	30.48	259	30.48	75
30.5	304	30.5	331	30.5	76	30.5	232	30.5	92
30.52	324	30.52	314	30.52	74	30.52	257	30.52	75
30.54	301	30.54	337	30.54	75	30.54	251	30.54	80
30.56	314	30.56	326	30.56	77	30.56	268	30.56	78
30.58	302	30.58	334	30.58	80	30.58	266	30.58	78
30.6	299	30.6	310	30.6	71	30.6	281	30.6	78
30.62	298	30.62	333	30.62	74	30.62	293	30.62	86
30.64	292	30.64	356	30.64	74	30.64	274	30.64	87
30.66	324	30.66	345	30.66	82	30.66	281	30.66	99
30.68	308	30.68	331	30.68	70	30.68	252	30.68	92
30.7	305	30.7	333	30.7	81	30.7	277	30.7	96
30.72	311	30.72	306	30.72	81	30.72	230	30.72	72
30.74	344	30.74	311	30.74	77	30.74	285	30.74	93
30.76	327	30.76	315	30.76	62	30.76	279	30.76	89
30.78	311	30.78	292	30.78	69	30.78	274	30.78	86
30.8	311	30.8	327	30.8	66	30.8	267	30.8	85
30.82	309	30.82	352	30.82	86	30.82	272	30.82	78
30.84	347	30.84	324	30.84	87	30.84	283	30.84	71
30.86	317	30.86	341	30.86	85	30.86	268	30.86	87
30.88	336	30.88	324	30.88	91	30.88	258	30.88	78
30.9	331	30.9	316	30.9	75	30.9	284	30.9	77
30.92	343	30.92	320	30.92	73	30.92	257	30.92	79
30.94	340	30.94	319	30.94	92	30.94	306	30.94	75
30.96	331	30.96	319	30.96	91	30.96	270	30.96	75
30.98	313	30.98	304	30.98	63	30.98	272	30.98	82
31	317	31	330	31	88	31	290	31	76
31.02	340	31.02	324	31.02	77	31.02	278	31.02	80
31.04	308	31.04	317	31.04	63	31.04	276	31.04	77
31.06	333	31.06	338	31.06	61	31.06	287	31.06	73
31.08	343	31.08	322	31.08	83	31.08	253	31.08	82
31.1	333	31.1	323	31.1	82	31.1	299	31.1	85
31.12	334	31.12	330	31.12	79	31.12	253	31.12	74
31.14	344	31.14	335	31.14	67	31.14	262	31.14	78
31.16	347	31.16	309	31.16	80	31.16	266	31.16	75
31.18	382	31.18	341	31.18	71	31.18	261	31.18	94
31.2	352	31.2	351	31.2	82	31.2	266	31.2	84
31.22	334	31.22	304	31.22	90	31.22	278	31.22	76
31.24	341	31.24	317	31.24	77	31.24	285	31.24	96
31.26	348	31.26	319	31.26	96	31.26	249	31.26	83
31.28	315	31.28	349	31.28	81	31.28	274	31.28	82
31.3	320	31.3	348	31.3	92	31.3	297	31.3	84
31.32	351	31.32	340	31.32	73	31.32	272	31.32	78
31.34	327	31.34	321	31.34	70	31.34	267	31.34	89
31.36	327	31.36	319	31.36	81	31.36	281	31.36	91
31.38	332	31.38	323	31.38	88	31.38	267	31.38	99
31.4	339	31.4	318	31.4	88	31.4	290	31.4	78
31.42	345	31.42	318	31.42	94	31.42	304	31.42	88
31.44	323	31.44	303	31.44	78	31.44	275	31.44	66
31.46	349	31.46	322	31.46	83	31.46	260	31.46	89
31.48	346	31.48	322	31.48	71	31.48	271	31.48	93
31.5	327	31.5	318	31.5	81	31.5	271	31.5	84
31.52	349	31.52	314	31.52	81	31.52	278	31.52	86
31.54	336	31.54	360	31.54	94	31.54	248	31.54	78
31.56	332	31.56	344	31.56	71	31.56	281	31.56	80
31.58	313	31.58	330	31.58	70	31.58	288	31.58	89
31.6	306	31.6	320	31.6	85	31.6	257	31.6	87
31.62	329	31.62	316	31.62	78	31.62	274	31.62	81
31.64	313	31.64	332	31.64	94	31.64	274	31.64	69
31.66	348	31.66	342	31.66	78	31.66	275	31.66	87
31.68	341	31.68	353	31.68	71	31.68	269	31.68	79
31.7	353	31.7	357	31.7	80	31.7	286	31.7	88
31.72	338	31.72	312	31.72	92	31.72	268	31.72	87
31.74	344	31.74	340	31.74	85	31.74	270	31.74	92
31.76	342	31.76	318	31.76	79	31.76	264	31.76	86
31.78	314	31.78	322	31.78	72	31.78	303	31.78	73
31.8	335	31.8	357	31.8	84	31.8	263	31.8	94
31.82	319	31.82	327	31.82	86	31.82	266	31.82	114
31.84	359	31.84	322	31.84	78	31.84	269	31.84	80
31.86	343	31.86	345	31.86	70	31.86	289	31.86	91
31.88	335	31.88	323	31.88	84	31.88	275	31.88	97
31.9	345	31.9	350	31.9	93	31.9	276	31.9	78
31.92	329	31.92	333	31.92	92	31.92	278	31.92	81
31.94	323	31.94	325	31.94	100	31.94	256	31.94	77
31.96	331	31.96	317	31.96	81	31.96	292	31.96	103
31.98	354	31.98	348	31.98	76	31.98	285	31.98	97
32	340	32	361	32	90	32	277	32	90
32.02	303	32.02	345	32.02	82	32.02	282	32.02	66
32.04	331	32.04	355	32.04	84	32.04	255	32.04	70
32.06	322	32.06	301	32.06	78	32.06	271	32.06	93
32.08	323	32.08	324	32.08	74	32.08	260	32.08	91
32.1	339	32.1	301	32.1	87	32.1	269	32.1	80
32.12	362	32.12	351	32.12	84	32.12	297	32.12	90
32.14	344	32.14	342	32.14	82	32.14	285	32.14	91
32.16	337	32.16	359	32.16	103	32.16	239	32.16	95
32.18	350	32.18	341	32.18	95	32.18	259	32.18	84
32.2	313	32.2	293	32.2	79	32.2	257	32.2	95
32.22	304	32.22	349	32.22	93	32.22	272	32.22	99
32.24	324	32.24	354	32.24	74	32.24	270	32.24	88
32.26	317	32.26	339	32.26	99	32.26	236	32.26	110
32.28	324	32.28	360	32.28	86	32.28	275	32.28	86
32.3	326	32.3	326	32.3	72	32.3	263	32.3	91
32.32	337	32.32	356	32.32	89	32.32	285	32.32	115
32.34	350	32.34	344	32.34	81	32.34	284	32.34	102
32.36	329	32.36	363	32.36	90	32.36	280	32.36	76
32.38	314	32.38	357	32.38	89	32.38	266	32.38	97
32.4	304	32.4	352	32.4	89	32.4	303	32.4	99
32.42	324	32.42	338	32.42	91	32.42	274	32.42	84
32.44	353	32.44	346	32.44	75	32.44	269	32.44	97
32.46	343	32.46	324	32.46	80	32.46	261	32.46	96
32.48	327	32.48	315	32.48	77	32.48	265	32.48	101
32.5	314	32.5	348	32.5	87	32.5	271	32.5	98
32.52	339	32.52	325	32.52	73	32.52	278	32.52	81
32.54	322	32.54	341	32.54	70	32.54	284	32.54	96
32.56	334	32.56	364	32.56	93	32.56	280	32.56	94
32.58	339	32.58	341	32.58	84	32.58	276	32.58	110
32.6	336	32.6	355	32.6	87	32.6	281	32.6	116
32.62	326	32.62	328	32.62	93	32.62	272	32.62	126
32.64	323	32.64	351	32.64	98	32.64	259	32.64	123
32.66	346	32.66	373	32.66	112	32.66	282	32.66	130
32.68	319	32.68	331	32.68	131	32.68	309	32.68	123
32.7	336	32.7	345	32.7	133	32.7	276	32.7	119
32.72	325	32.72	361	32.72	122	32.72	280	32.72	90
32.74	334	32.74	368	32.74	131	32.74	251	32.74	102
32.76	337	32.76	378	32.76	120	32.76	285	32.76	90
32.78	362	32.78	364	32.78	115	32.78	263	32.78	107
32.8	362	32.8	339	32.8	91	32.8	269	32.8	88
32.82	325	32.82	359	32.82	98	32.82	245	32.82	79
32.84	321	32.84	361	32.84	95	32.84	265	32.84	102
32.86	298	32.86	369	32.86	90	32.86	263	32.86	89
32.88	326	32.88	370	32.88	88	32.88	239	32.88	80
32.9	316	32.9	371	32.9	86	32.9	293	32.9	83
32.92	308	32.92	366	32.92	87	32.92	280	32.92	94
32.94	356	32.94	369	32.94	92	32.94	285	32.94	92
32.96	318	32.96	351	32.96	94	32.96	288	32.96	83
32.98	294	32.98	382	32.98	95	32.98	289	32.98	100
33	321	33	392	33	95	33	288	33	101
33.02	330	33.02	413	33.02	80	33.02	273	33.02	105
33.04	335	33.04	392	33.04	97	33.04	251	33.04	97
33.06	310	33.06	397	33.06	85	33.06	278	33.06	92
33.08	307	33.08	410	33.08	96	33.08	276	33.08	93
33.1	340	33.1	392	33.1	101	33.1	272	33.1	99
33.12	310	33.12	396	33.12	85	33.12	285	33.12	86
33.14	343	33.14	397	33.14	90	33.14	268	33.14	81
33.16	379	33.16	427	33.16	103	33.16	282	33.16	84
33.18	358	33.18	414	33.18	99	33.18	273	33.18	90
33.2	362	33.2	446	33.2	88	33.2	288	33.2	88
33.22	445	33.22	434	33.22	106	33.22	261	33.22	95
33.24	460	33.24	449	33.24	88	33.24	244	33.24	95
33.26	538	33.26	484	33.26	96	33.26	254	33.26	88
33.28	511	33.28	507	33.28	91	33.28	261	33.28	94
33.3	438	33.3	510	33.3	90	33.3	260	33.3	100
33.32	389	33.32	520	33.32	88	33.32	316	33.32	91
33.34	336	33.34	534	33.34	83	33.34	273	33.34	83
33.36	333	33.36	518	33.36	84	33.36	274	33.36	101
33.38	340	33.38	537	33.38	73	33.38	262	33.38	86
33.4	297	33.4	568	33.4	100	33.4	251	33.4	96
33.42	318	33.42	576	33.42	85	33.42	294	33.42	107
33.44	315	33.44	580	33.44	95	33.44	266	33.44	89
33.46	330	33.46	527	33.46	84	33.46	277	33.46	83
33.48	301	33.48	554	33.48	91	33.48	268	33.48	82
33.5	321	33.5	550	33.5	90	33.5	268	33.5	101
33.52	312	33.52	522	33.52	91	33.52	242	33.52	98
33.54	323	33.54	492	33.54	99	33.54	282	33.54	73
33.56	341	33.56	483	33.56	87	33.56	284	33.56	97
33.58	299	33.58	464	33.58	80	33.58	246	33.58	100
33.6	338	33.6	437	33.6	88	33.6	254	33.6	81
33.62	304	33.62	417	33.62	88	33.62	280	33.62	82
33.64	326	33.64	406	33.64	87	33.64	270	33.64	92
33.66	307	33.66	398	33.66	97	33.66	260	33.66	79
33.68	307	33.68	358	33.68	98	33.68	264	33.68	81
33.7	292	33.7	355	33.7	92	33.7	272	33.7	103
33.72	304	33.72	374	33.72	89	33.72	280	33.72	87
33.74	289	33.74	375	33.74	100	33.74	280	33.74	88
33.76	320	33.76	350	33.76	98	33.76	248	33.76	91
33.78	305	33.78	348	33.78	110	33.78	269	33.78	110
33.8	290	33.8	347	33.8	94	33.8	292	33.8	94
33.82	318	33.82	331	33.82	88	33.82	280	33.82	94
33.84	304	33.84	327	33.84	98	33.84	262	33.84	86
33.86	304	33.86	355	33.86	86	33.86	259	33.86	83
33.88	308	33.88	333	33.88	91	33.88	255	33.88	85
33.9	285	33.9	363	33.9	95	33.9	256	33.9	92
33.92	281	33.92	319	33.92	104	33.92	250	33.92	96
33.94	314	33.94	333	33.94	101	33.94	267	33.94	103
33.96	298	33.96	316	33.96	83	33.96	263	33.96	88
33.98	292	33.98	314	33.98	91	33.98	257	33.98	100
34	314	34	319	34	96	34	267	34	100
34.02	286	34.02	338	34.02	94	34.02	242	34.02	96
34.04	286	34.04	331	34.04	74	34.04	262	34.04	105
34.06	291	34.06	317	34.06	101	34.06	267	34.06	113
34.08	296	34.08	306	34.08	93	34.08	260	34.08	88
34.1	286	34.1	325	34.1	99	34.1	264	34.1	111
34.12	269	34.12	321	34.12	95	34.12	267	34.12	107
34.14	307	34.14	327	34.14	80	34.14	249	34.14	119
34.16	328	34.16	311	34.16	87	34.16	278	34.16	95
34.18	303	34.18	300	34.18	105	34.18	261	34.18	99
34.2	290	34.2	328	34.2	89	34.2	255	34.2	98
34.22	278	34.22	307	34.22	90	34.22	251	34.22	110
34.24	272	34.24	272	34.24	99	34.24	247	34.24	111
34.26	292	34.26	312	34.26	98	34.26	282	34.26	100
34.28	296	34.28	291	34.28	103	34.28	283	34.28	85
34.3	285	34.3	311	34.3	94	34.3	295	34.3	99
34.32	278	34.32	305	34.32	96	34.32	270	34.32	100
34.34	264	34.34	321	34.34	86	34.34	282	34.34	85
34.36	293	34.36	321	34.36	97	34.36	233	34.36	96
34.38	297	34.38	309	34.38	82	34.38	257	34.38	124
34.4	286	34.4	311	34.4	93	34.4	248	34.4	100
34.42	290	34.42	307	34.42	99	34.42	270	34.42	87
34.44	299	34.44	290	34.44	89	34.44	262	34.44	97
34.46	289	34.46	294	34.46	88	34.46	261	34.46	105
34.48	283	34.48	275	34.48	105	34.48	273	34.48	106
34.5	288	34.5	295	34.5	97	34.5	253	34.5	93
34.52	302	34.52	334	34.52	92	34.52	271	34.52	98
34.54	285	34.54	318	34.54	94	34.54	251	34.54	109
34.56	306	34.56	293	34.56	71	34.56	283	34.56	107
34.58	301	34.58	270	34.58	93	34.58	242	34.58	81
34.6	262	34.6	286	34.6	105	34.6	274	34.6	108
34.62	280	34.62	288	34.62	94	34.62	277	34.62	99
34.64	273	34.64	315	34.64	117	34.64	287	34.64	112
34.66	301	34.66	302	34.66	99	34.66	241	34.66	100
34.68	270	34.68	316	34.68	104	34.68	246	34.68	103
34.7	305	34.7	323	34.7	122	34.7	251	34.7	96
34.72	319	34.72	299	34.72	108	34.72	267	34.72	106
34.74	298	34.74	292	34.74	93	34.74	270	34.74	111
34.76	297	34.76	301	34.76	87	34.76	276	34.76	87
34.78	280	34.78	301	34.78	99	34.78	237	34.78	100
34.8	300	34.8	282	34.8	91	34.8	270	34.8	99
34.82	285	34.82	281	34.82	93	34.82	289	34.82	89
34.84	301	34.84	285	34.84	91	34.84	273	34.84	107
34.86	267	34.86	291	34.86	113	34.86	260	34.86	95
34.88	285	34.88	278	34.88	100	34.88	290	34.88	99
34.9	287	34.9	303	34.9	94	34.9	269	34.9	111
34.92	303	34.92	308	34.92	87	34.92	285	34.92	111
34.94	307	34.94	300	34.94	96	34.94	264	34.94	104
34.96	279	34.96	297	34.96	108	34.96	250	34.96	123
34.98	269	34.98	257	34.98	114	34.98	240	34.98	144
35	257	35	281	35	131	35	248	35	160
35.02	278	35.02	292	35.02	132	35.02	257	35.02	156
35.04	314	35.04	307	35.04	136	35.04	278	35.04	144
35.06	277	35.06	272	35.06	166	35.06	261	35.06	154
35.08	261	35.08	305	35.08	153	35.08	275	35.08	155
35.1	279	35.1	281	35.1	171	35.1	287	35.1	189
35.12	269	35.12	291	35.12	163	35.12	247	35.12	168
35.14	262	35.14	306	35.14	162	35.14	253	35.14	152
35.16	277	35.16	292	35.16	166	35.16	269	35.16	147
35.18	282	35.18	289	35.18	172	35.18	258	35.18	141
35.2	252	35.2	274	35.2	183	35.2	253	35.2	158
35.22	250	35.22	275	35.22	172	35.22	254	35.22	157
35.24	260	35.24	293	35.24	169	35.24	246	35.24	168
35.26	268	35.26	300	35.26	158	35.26	239	35.26	170
35.28	275	35.28	272	35.28	176	35.28	241	35.28	149
35.3	262	35.3	263	35.3	160	35.3	233	35.3	159
35.32	254	35.32	272	35.32	161	35.32	233	35.32	147
35.34	258	35.34	275	35.34	150	35.34	265	35.34	168
35.36	278	35.36	275	35.36	170	35.36	236	35.36	166
35.38	272	35.38	268	35.38	165	35.38	239	35.38	159
35.4	286	35.4	277	35.4	158	35.4	261	35.4	137
35.42	279	35.42	266	35.42	175	35.42	256	35.42	149
35.44	266	35.44	290	35.44	167	35.44	248	35.44	172
35.46	266	35.46	285	35.46	140	35.46	246	35.46	183
35.48	277	35.48	276	35.48	177	35.48	243	35.48	158
35.5	258	35.5	286	35.5	175	35.5	242	35.5	156
35.52	267	35.52	283	35.52	166	35.52	254	35.52	179
35.54	275	35.54	288	35.54	174	35.54	244	35.54	172
35.56	258	35.56	277	35.56	170	35.56	271	35.56	188
35.58	267	35.58	300	35.58	170	35.58	242	35.58	165
35.6	308	35.6	270	35.6	173	35.6	241	35.6	171
35.62	281	35.62	280	35.62	179	35.62	219	35.62	163
35.64	290	35.64	273	35.64	171	35.64	258	35.64	177
35.66	281	35.66	260	35.66	162	35.66	233	35.66	169
35.68	273	35.68	287	35.68	170	35.68	232	35.68	170
35.7	273	35.7	278	35.7	189	35.7	247	35.7	169
35.72	302	35.72	263	35.72	182	35.72	214	35.72	211
35.74	258	35.74	244	35.74	227	35.74	264	35.74	226
35.76	254	35.76	300	35.76	199	35.76	232	35.76	239
35.78	265	35.78	322	35.78	260	35.78	215	35.78	251
35.8	231	35.8	292	35.8	262	35.8	228	35.8	247
35.82	244	35.82	287	35.82	276	35.82	226	35.82	221
35.84	256	35.84	287	35.84	283	35.84	240	35.84	262
35.86	250	35.86	268	35.86	311	35.86	255	35.86	286
35.88	261	35.88	279	35.88	302	35.88	264	35.88	268
35.9	258	35.9	287	35.9	330	35.9	231	35.9	292
35.92	250	35.92	283	35.92	311	35.92	230	35.92	296
35.94	248	35.94	261	35.94	307	35.94	239	35.94	305
35.96	266	35.96	272	35.96	339	35.96	247	35.96	320
35.98	244	35.98	245	35.98	319	35.98	239	35.98	338
36	245	36	280	36	313	36	218	36	383
36.02	251	36.02	274	36.02	326	36.02	255	36.02	432
36.04	239	36.04	289	36.04	357	36.04	259	36.04	468
36.06	256	36.06	275	36.06	404	36.06	270	36.06	531
36.08	265	36.08	282	36.08	412	36.08	237	36.08	581
36.1	260	36.1	288	36.1	518	36.1	232	36.1	722
36.12	251	36.12	279	36.12	583	36.12	264	36.12	1002
36.14	277	36.14	295	36.14	627	36.14	233	36.14	1526
36.16	237	36.16	259	36.16	741	36.16	271	36.16	2704
36.18	237	36.18	246	36.18	956	36.18	244	36.18	4816
36.2	275	36.2	263	36.2	1448	36.2	254	36.2	8119
36.22	245	36.22	259	36.22	2621	36.22	226	36.22	12713
36.24	241	36.24	276	36.24	5423	36.24	240	36.24	16627
36.26	241	36.26	277	36.26	10232	36.26	236	36.26	16351
36.28	246	36.28	282	36.28	15616	36.28	230	36.28	13058
36.3	281	36.3	300	36.3	19622	36.3	235	36.3	10538
36.32	254	36.32	277	36.32	19234	36.32	233	36.32	9940
36.34	258	36.34	254	36.34	16172	36.34	229	36.34	9324
36.36	266	36.36	280	36.36	13346	36.36	212	36.36	7502
36.38	256	36.38	267	36.38	12050	36.38	244	36.38	4845
36.4	264	36.4	282	36.4	10960	36.4	249	36.4	2779
36.42	254	36.42	283	36.42	9054	36.42	224	36.42	1555
36.44	263	36.44	319	36.44	6223	36.44	235	36.44	940
36.46	243	36.46	290	36.46	3657	36.46	237	36.46	655
36.48	239	36.48	261	36.48	1880	36.48	233	36.48	535
36.5	242	36.5	259	36.5	1080	36.5	209	36.5	451
36.52	246	36.52	276	36.52	783	36.52	242	36.52	418
36.54	251	36.54	298	36.54	578	36.54	242	36.54	386
36.56	247	36.56	251	36.56	477	36.56	238	36.56	341
36.58	259	36.58	273	36.58	440	36.58	234	36.58	316
36.6	239	36.6	255	36.6	400	36.6	249	36.6	283
36.62	230	36.62	248	36.62	392	36.62	239	36.62	290
36.64	238	36.64	273	36.64	382	36.64	222	36.64	273
36.66	263	36.66	267	36.66	363	36.66	221	36.66	247
36.68	226	36.68	282	36.68	339	36.68	209	36.68	209
36.7	230	36.7	274	36.7	305	36.7	231	36.7	216
36.72	267	36.72	266	36.72	290	36.72	244	36.72	193
36.74	253	36.74	283	36.74	279	36.74	240	36.74	188
36.76	260	36.76	268	36.76	215	36.76	219	36.76	187
36.78	249	36.78	243	36.78	218	36.78	223	36.78	173
36.8	234	36.8	243	36.8	226	36.8	219	36.8	175
36.82	245	36.82	234	36.82	195	36.82	246	36.82	164
36.84	241	36.84	266	36.84	200	36.84	220	36.84	164
36.86	248	36.86	254	36.86	168	36.86	219	36.86	167
36.88	247	36.88	269	36.88	165	36.88	250	36.88	146
36.9	240	36.9	256	36.9	175	36.9	234	36.9	147
36.92	240	36.92	257	36.92	199	36.92	204	36.92	157
36.94	239	36.94	288	36.94	180	36.94	234	36.94	134
36.96	288	36.96	263	36.96	158	36.96	215	36.96	157
36.98	254	36.98	278	36.98	140	36.98	225	36.98	134
37	277	37	266	37	140	37	229	37	143
37.02	222	37.02	255	37.02	159	37.02	246	37.02	159
37.04	218	37.04	233	37.04	167	37.04	222	37.04	161
37.06	241	37.06	226	37.06	155	37.06	226	37.06	161
37.08	236	37.08	257	37.08	146	37.08	230	37.08	153
37.1	254	37.1	264	37.1	142	37.1	222	37.1	161
37.12	255	37.12	259	37.12	153	37.12	225	37.12	142
37.14	239	37.14	264	37.14	171	37.14	247	37.14	112
37.16	207	37.16	254	37.16	154	37.16	231	37.16	133
37.18	246	37.18	259	37.18	158	37.18	225	37.18	141
37.2	255	37.2	252	37.2	142	37.2	198	37.2	146
37.22	230	37.22	238	37.22	136	37.22	190	37.22	138
37.24	245	37.24	268	37.24	140	37.24	212	37.24	124
37.26	265	37.26	248	37.26	131	37.26	200	37.26	119
37.28	251	37.28	264	37.28	132	37.28	200	37.28	125
37.3	249	37.3	274	37.3	163	37.3	212	37.3	129
37.32	236	37.32	285	37.32	141	37.32	193	37.32	138
37.34	247	37.34	261	37.34	128	37.34	197	37.34	121
37.36	269	37.36	272	37.36	120	37.36	225	37.36	112
37.38	243	37.38	244	37.38	136	37.38	217	37.38	143
37.4	242	37.4	261	37.4	128	37.4	207	37.4	143
37.42	259	37.42	259	37.42	137	37.42	230	37.42	135
37.44	229	37.44	243	37.44	132	37.44	191	37.44	125
37.46	228	37.46	272	37.46	135	37.46	191	37.46	114
37.48	237	37.48	248	37.48	144	37.48	199	37.48	114
37.5	247	37.5	278	37.5	131	37.5	175	37.5	123
37.52	225	37.52	263	37.52	135	37.52	196	37.52	111
37.54	225	37.54	267	37.54	114	37.54	212	37.54	111
37.56	215	37.56	239	37.56	136	37.56	222	37.56	148
37.58	233	37.58	256	37.58	144	37.58	220	37.58	138
37.6	243	37.6	268	37.6	127	37.6	208	37.6	134
37.62	244	37.62	255	37.62	118	37.62	212	37.62	123
37.64	241	37.64	233	37.64	122	37.64	201	37.64	112
37.66	234	37.66	271	37.66	112	37.66	196	37.66	122
37.68	221	37.68	246	37.68	118	37.68	219	37.68	146
37.7	241	37.7	280	37.7	102	37.7	196	37.7	129
37.72	214	37.72	254	37.72	149	37.72	193	37.72	140
37.74	228	37.74	242	37.74	123	37.74	193	37.74	128
37.76	246	37.76	232	37.76	115	37.76	204	37.76	119
37.78	246	37.78	219	37.78	107	37.78	197	37.78	131
37.8	240	37.8	257	37.8	119	37.8	222	37.8	131
37.82	242	37.82	265	37.82	111	37.82	228	37.82	131
37.84	207	37.84	264	37.84	139	37.84	180	37.84	121
37.86	209	37.86	265	37.86	127	37.86	181	37.86	138
37.88	242	37.88	256	37.88	112	37.88	200	37.88	129
37.9	234	37.9	242	37.9	120	37.9	186	37.9	146
37.92	221	37.92	257	37.92	140	37.92	183	37.92	118
37.94	249	37.94	236	37.94	114	37.94	204	37.94	109
37.96	263	37.96	219	37.96	116	37.96	209	37.96	119
37.98	213	37.98	271	37.98	110	37.98	193	37.98	134
38	227	38	269	38	138	38	214	38	114
38.02	228	38.02	259	38.02	121	38.02	211	38.02	105
38.04	231	38.04	238	38.04	126	38.04	193	38.04	115
38.06	223	38.06	269	38.06	129	38.06	181	38.06	118
38.08	213	38.08	263	38.08	131	38.08	179	38.08	123
38.1	218	38.1	262	38.1	122	38.1	184	38.1	129
38.12	225	38.12	244	38.12	125	38.12	195	38.12	115
38.14	213	38.14	228	38.14	116	38.14	191	38.14	114
38.16	235	38.16	240	38.16	108	38.16	215	38.16	116
38.18	240	38.18	260	38.18	112	38.18	174	38.18	107
38.2	214	38.2	247	38.2	113	38.2	172	38.2	116
38.22	226	38.22	265	38.22	115	38.22	171	38.22	105
38.24	246	38.24	242	38.24	132	38.24	200	38.24	122
38.26	226	38.26	252	38.26	103	38.26	197	38.26	116
38.28	211	38.28	227	38.28	118	38.28	184	38.28	129
38.3	212	38.3	249	38.3	111	38.3	185	38.3	112
38.32	237	38.32	262	38.32	121	38.32	207	38.32	112
38.34	236	38.34	256	38.34	129	38.34	190	38.34	113
38.36	240	38.36	255	38.36	125	38.36	171	38.36	114
38.38	242	38.38	244	38.38	117	38.38	186	38.38	115
38.4	228	38.4	256	38.4	100	38.4	169	38.4	110
38.42	210	38.42	230	38.42	128	38.42	168	38.42	104
38.44	230	38.44	240	38.44	143	38.44	189	38.44	107
38.46	236	38.46	261	38.46	109	38.46	197	38.46	103
38.48	233	38.48	249	38.48	106	38.48	176	38.48	115
38.5	214	38.5	238	38.5	111	38.5	174	38.5	137
38.52	225	38.52	259	38.52	113	38.52	171	38.52	103
38.54	228	38.54	265	38.54	114	38.54	179	38.54	115
38.56	224	38.56	267	38.56	112	38.56	183	38.56	117
38.58	231	38.58	233	38.58	113	38.58	179	38.58	123
38.6	244	38.6	254	38.6	120	38.6	184	38.6	129
38.62	216	38.62	237	38.62	107	38.62	181	38.62	112
38.64	246	38.64	250	38.64	114	38.64	169	38.64	116
38.66	215	38.66	257	38.66	99	38.66	209	38.66	112
38.68	229	38.68	267	38.68	900	38.68	192	38.68	231
38.7	221	38.7	227	38.7	820	38.7	193	38.7	232
38.72	216	38.72	224	38.72	800	38.72	190	38.72	233
38.74	243	38.74	250	38.74	916	38.74	157	38.74	257
38.76	212	38.76	241	38.76	980	38.76	175	38.76	277
38.78	207	38.78	228	38.78	944	38.78	178	38.78	326
38.8	202	38.8	251	38.8	1060	38.8	169	38.8	424
38.82	223	38.82	215	38.82	1276	38.82	166	38.82	473
38.84	235	38.84	216	38.84	1712	38.84	170	38.84	718
38.86	212	38.86	244	38.86	2112	38.86	163	38.86	1136
38.88	205	38.88	258	38.88	2628	38.88	192	38.88	1632
38.9	210	38.9	257	38.9	2604	38.9	164	38.9	2011
38.92	192	38.92	229	38.92	2276	38.92	177	38.92	2268
38.94	212	38.94	257	38.94	1768	38.94	164	38.94	2309
38.96	215	38.96	214	38.96	1756	38.96	158	38.96	2082
38.98	222	38.98	242	38.98	1692	38.98	154	38.98	1871
39	216	39	228	39	1532	39	159	39	1666
39.02	208	39.02	254	39.02	1276	39.02	178	39.02	1628
39.04	252	39.04	247	39.04	1076	39.04	182	39.04	1531
39.06	250	39.06	245	39.06	932	39.06	176	39.06	1302
39.08	250	39.08	238	39.08	832	39.08	169	39.08	1081
39.1	216	39.1	216	39.1	146	39.1	177	39.1	839
39.12	212	39.12	219	39.12	138	39.12	179	39.12	605
39.14	216	39.14	240	39.14	146	39.14	153	39.14	519
39.16	204	39.16	251	39.16	150	39.16	178	39.16	404
39.18	217	39.18	243	39.18	120	39.18	174	39.18	345
39.2	229	39.2	246	39.2	119	39.2	168	39.2	333
39.22	237	39.22	231	39.22	113	39.22	166	39.22	280
39.24	211	39.24	245	39.24	118	39.24	159	39.24	268
39.26	243	39.26	232	39.26	111	39.26	157	39.26	233
39.28	221	39.28	236	39.28	113	39.28	169	39.28	241
39.3	213	39.3	221	39.3	108	39.3	151	39.3	118
39.32	209	39.32	260	39.32	107	39.32	145	39.32	112
39.34	233	39.34	259	39.34	115	39.34	185	39.34	101
39.36	250	39.36	232	39.36	105	39.36	180	39.36	110
39.38	217	39.38	221	39.38	115	39.38	155	39.38	119
39.4	210	39.4	233	39.4	101	39.4	159	39.4	126
39.42	212	39.42	210	39.42	95	39.42	155	39.42	110
39.44	210	39.44	239	39.44	107	39.44	149	39.44	105
39.46	215	39.46	224	39.46	100	39.46	168	39.46	108
39.48	230	39.48	241	39.48	112	39.48	156	39.48	120
39.5	231	39.5	233	39.5	103	39.5	163	39.5	102
39.52	227	39.52	244	39.52	115	39.52	162	39.52	100
39.54	237	39.54	234	39.54	119	39.54	147	39.54	102
39.56	217	39.56	225	39.56	103	39.56	166	39.56	102
39.58	237	39.58	242	39.58	113	39.58	155	39.58	106
39.6	228	39.6	227	39.6	96	39.6	152	39.6	120
39.62	205	39.62	258	39.62	104	39.62	148	39.62	113
39.64	234	39.64	240	39.64	110	39.64	145	39.64	104
39.66	199	39.66	218	39.66	107	39.66	168	39.66	97
39.68	216	39.68	216	39.68	119	39.68	151	39.68	104
39.7	229	39.7	219	39.7	112	39.7	167	39.7	121
39.72	245	39.72	230	39.72	111	39.72	161	39.72	111
39.74	245	39.74	225	39.74	117	39.74	153	39.74	97
39.76	211	39.76	222	39.76	124	39.76	136	39.76	102
39.78	225	39.78	243	39.78	101	39.78	146	39.78	101
39.8	228	39.8	236	39.8	79	39.8	141	39.8	110
39.82	227	39.82	225	39.82	106	39.82	132	39.82	99
39.84	213	39.84	221	39.84	103	39.84	173	39.84	109
39.86	227	39.86	235	39.86	101	39.86	150	39.86	96
39.88	220	39.88	236	39.88	102	39.88	134	39.88	111
39.9	223	39.9	224	39.9	96	39.9	142	39.9	99
39.92	216	39.92	222	39.92	116	39.92	152	39.92	104
39.94	234	39.94	240	39.94	113	39.94	162	39.94	101
39.96	235	39.96	214	39.96	127	39.96	141	39.96	105
39.98	227	39.98	237	39.98	110	39.98	157	39.98	111
40	193	40	226	40	124	40	165	40	114
40.02	225	40.02	248	40.02	119	40.02	167	40.02	121
40.04	205	40.04	213	40.04	108	40.04	171	40.04	113
40.06	203	40.06	222	40.06	93	40.06	155	40.06	116
40.08	199	40.08	241	40.08	126	40.08	146	40.08	104
40.1	228	40.1	224	40.1	109	40.1	134	40.1	99
40.12	213	40.12	212	40.12	106	40.12	135	40.12	103
40.14	227	40.14	223	40.14	99	40.14	131	40.14	102
40.16	212	40.16	210	40.16	95	40.16	141	40.16	106
40.18	224	40.18	209	40.18	109	40.18	149	40.18	94
40.2	213	40.2	237	40.2	119	40.2	159	40.2	94
40.22	230	40.22	235	40.22	114	40.22	155	40.22	110
40.24	233	40.24	233	40.24	109	40.24	149	40.24	106
40.26	209	40.26	237	40.26	89	40.26	150	40.26	96
40.28	219	40.28	256	40.28	95	40.28	175	40.28	115
40.3	232	40.3	232	40.3	104	40.3	153	40.3	94
40.32	206	40.32	232	40.32	103	40.32	131	40.32	94
40.34	221	40.34	220	40.34	124	40.34	149	40.34	84
40.36	206	40.36	235	40.36	101	40.36	148	40.36	101
40.38	220	40.38	258	40.38	92	40.38	147	40.38	100
40.4	217	40.4	228	40.4	127	40.4	144	40.4	108
40.42	222	40.42	204	40.42	99	40.42	140	40.42	112
40.44	196	40.44	200	40.44	109	40.44	143	40.44	98
40.46	213	40.46	231	40.46	104	40.46	142	40.46	110
40.48	229	40.48	240	40.48	127	40.48	123	40.48	95
40.5	204	40.5	219	40.5	115	40.5	152	40.5	107
40.52	215	40.52	204	40.52	107	40.52	126	40.52	114
40.54	218	40.54	221	40.54	92	40.54	123	40.54	102
40.56	210	40.56	237	40.56	105	40.56	146	40.56	121
40.58	203	40.58	230	40.58	108	40.58	145	40.58	100
40.6	219	40.6	233	40.6	94	40.6	121	40.6	110
40.62	198	40.62	219	40.62	118	40.62	153	40.62	103
40.64	204	40.64	234	40.64	103	40.64	148	40.64	97
40.66	227	40.66	227	40.66	93	40.66	140	40.66	97
40.68	214	40.68	220	40.68	112	40.68	137	40.68	100
40.7	211	40.7	228	40.7	104	40.7	131	40.7	120
40.72	201	40.72	213	40.72	91	40.72	142	40.72	92
40.74	192	40.74	207	40.74	91	40.74	138	40.74	108
40.76	212	40.76	229	40.76	114	40.76	138	40.76	94
40.78	219	40.78	227	40.78	105	40.78	126	40.78	108
40.8	203	40.8	230	40.8	95	40.8	139	40.8	96
40.82	209	40.82	212	40.82	107	40.82	128	40.82	101
40.84	206	40.84	228	40.84	99	40.84	126	40.84	104
40.86	196	40.86	213	40.86	80	40.86	148	40.86	92
40.88	220	40.88	235	40.88	89	40.88	146	40.88	92
40.9	229	40.9	265	40.9	96	40.9	152	40.9	77
40.92	240	40.92	232	40.92	101	40.92	121	40.92	102
40.94	216	40.94	233	40.94	104	40.94	126	40.94	99
40.96	204	40.96	198	40.96	85	40.96	125	40.96	89
40.98	232	40.98	221	40.98	103	40.98	117	40.98	105
41	209	41	233	41	107	41	130	41	115
41.02	195	41.02	249	41.02	87	41.02	138	41.02	106
41.04	203	41.04	227	41.04	92	41.04	120	41.04	115
41.06	203	41.06	223	41.06	91	41.06	125	41.06	109
41.08	215	41.08	235	41.08	90	41.08	127	41.08	107
41.1	226	41.1	251	41.1	96	41.1	131	41.1	86
41.12	216	41.12	208	41.12	95	41.12	122	41.12	111
41.14	216	41.14	227	41.14	91	41.14	142	41.14	102
41.16	212	41.16	229	41.16	108	41.16	134	41.16	98
41.18	225	41.18	189	41.18	100	41.18	140	41.18	94
41.2	217	41.2	237	41.2	104	41.2	134	41.2	105
41.22	199	41.22	223	41.22	102	41.22	148	41.22	110
41.24	205	41.24	225	41.24	102	41.24	122	41.24	94
41.26	252	41.26	232	41.26	98	41.26	136	41.26	102
41.28	200	41.28	230	41.28	108	41.28	134	41.28	109
41.3	200	41.3	226	41.3	84	41.3	110	41.3	104
41.32	208	41.32	209	41.32	93	41.32	141	41.32	104
41.34	206	41.34	234	41.34	105	41.34	138	41.34	115
41.36	206	41.36	245	41.36	101	41.36	130	41.36	93
41.38	207	41.38	206	41.38	101	41.38	130	41.38	106
41.4	210	41.4	223	41.4	99	41.4	139	41.4	105
41.42	209	41.42	218	41.42	100	41.42	115	41.42	117
41.44	177	41.44	220	41.44	94	41.44	108	41.44	100
41.46	202	41.46	255	41.46	100	41.46	124	41.46	113
41.48	226	41.48	222	41.48	92	41.48	144	41.48	88
41.5	217	41.5	211	41.5	103	41.5	128	41.5	112
41.52	194	41.52	226	41.52	103	41.52	115	41.52	104
41.54	212	41.54	219	41.54	113	41.54	119	41.54	99
41.56	211	41.56	210	41.56	106	41.56	125	41.56	95
41.58	208	41.58	203	41.58	91	41.58	106	41.58	101
41.6	233	41.6	256	41.6	113	41.6	128	41.6	122
41.62	238	41.62	222	41.62	101	41.62	139	41.62	111
41.64	208	41.64	205	41.64	119	41.64	132	41.64	123
41.66	211	41.66	209	41.66	112	41.66	124	41.66	139
41.68	226	41.68	223	41.68	96	41.68	130	41.68	142
41.7	219	41.7	236	41.7	109	41.7	118	41.7	128
41.72	192	41.72	236	41.72	115	41.72	128	41.72	154
41.74	185	41.74	244	41.74	116	41.74	123	41.74	150
41.76	208	41.76	236	41.76	125	41.76	122	41.76	139
41.78	215	41.78	239	41.78	111	41.78	117	41.78	150
41.8	214	41.8	231	41.8	126	41.8	108	41.8	160
41.82	229	41.82	244	41.82	114	41.82	113	41.82	169
41.84	213	41.84	239	41.84	141	41.84	122	41.84	135
41.86	219	41.86	232	41.86	125	41.86	116	41.86	143
41.88	191	41.88	219	41.88	143	41.88	112	41.88	154
41.9	206	41.9	228	41.9	131	41.9	124	41.9	145
41.92	205	41.92	238	41.92	123	41.92	101	41.92	161
41.94	182	41.94	235	41.94	112	41.94	108	41.94	145
41.96	199	41.96	245	41.96	125	41.96	134	41.96	153
41.98	199	41.98	256	41.98	120	41.98	130	41.98	169
42	215	42	260	42	123	42	108	42	145
42.02	237	42.02	256	42.02	124	42.02	124	42.02	145
42.04	243	42.04	234	42.04	124	42.04	118	42.04	161
42.06	197	42.06	243	42.06	128	42.06	111	42.06	152
42.08	207	42.08	234	42.08	131	42.08	115	42.08	153
42.1	193	42.1	210	42.1	138	42.1	110	42.1	163
42.12	203	42.12	214	42.12	124	42.12	119	42.12	160
42.14	211	42.14	236	42.14	125	42.14	119	42.14	136
42.16	220	42.16	250	42.16	121	42.16	113	42.16	152
42.18	221	42.18	255	42.18	111	42.18	117	42.18	161
42.2	209	42.2	246	42.2	111	42.2	125	42.2	151
42.22	207	42.22	224	42.22	114	42.22	107	42.22	179
42.24	216	42.24	244	42.24	125	42.24	104	42.24	172
42.26	212	42.26	229	42.26	129	42.26	122	42.26	148
42.28	209	42.28	215	42.28	133	42.28	117	42.28	154
42.3	216	42.3	215	42.3	111	42.3	124	42.3	152
42.32	233	42.32	261	42.32	138	42.32	116	42.32	139
42.34	238	42.34	235	42.34	123	42.34	127	42.34	162
42.36	230	42.36	252	42.36	125	42.36	116	42.36	151
42.38	240	42.38	243	42.38	119	42.38	133	42.38	173
42.4	219	42.4	237	42.4	134	42.4	118	42.4	157
42.42	221	42.42	221	42.42	120	42.42	123	42.42	166
42.44	232	42.44	227	42.44	114	42.44	132	42.44	166
42.46	231	42.46	242	42.46	118	42.46	138	42.46	171
42.48	227	42.48	214	42.48	138	42.48	115	42.48	158
42.5	233	42.5	242	42.5	121	42.5	108	42.5	167
42.52	251	42.52	248	42.52	129	42.52	117	42.52	163
42.54	216	42.54	222	42.54	127	42.54	129	42.54	164
42.56	252	42.56	220	42.56	155	42.56	121	42.56	170
42.58	225	42.58	245	42.58	144	42.58	122	42.58	170
42.6	221	42.6	254	42.6	128	42.6	119	42.6	160
42.62	231	42.62	225	42.62	142	42.62	107	42.62	155
42.64	216	42.64	248	42.64	137	42.64	129	42.64	163
42.66	200	42.66	238	42.66	142	42.66	109	42.66	173
42.68	239	42.68	233	42.68	146	42.68	109	42.68	199
42.7	243	42.7	250	42.7	168	42.7	115	42.7	227
42.72	235	42.72	242	42.72	163	42.72	122	42.72	248
42.74	215	42.74	229	42.74	160	42.74	126	42.74	242
42.76	257	42.76	217	42.76	178	42.76	110	42.76	259
42.78	250	42.78	218	42.78	194	42.78	114	42.78	267
42.8	249	42.8	234	42.8	176	42.8	116	42.8	271
42.82	252	42.82	260	42.82	186	42.82	117	42.82	259
42.84	213	42.84	250	42.84	201	42.84	117	42.84	317
42.86	215	42.86	240	42.86	225	42.86	126	42.86	307
42.88	271	42.88	231	42.88	200	42.88	131	42.88	316
42.9	237	42.9	277	42.9	223	42.9	136	42.9	319
42.92	237	42.92	231	42.92	213	42.92	119	42.92	355
42.94	245	42.94	255	42.94	263	42.94	110	42.94	383
42.96	225	42.96	247	42.96	240	42.96	114	42.96	434
42.98	216	42.98	240	42.98	259	42.98	106	42.98	485
43	227	43	222	43	273	43	145	43	541
43.02	233	43.02	238	43.02	304	43.02	127	43.02	557
43.04	226	43.04	237	43.04	333	43.04	118	43.04	603
43.06	248	43.06	210	43.06	383	43.06	120	43.06	700
43.08	245	43.08	254	43.08	412	43.08	121	43.08	936
43.1	228	43.1	248	43.1	406	43.1	116	43.1	1519
43.12	249	43.12	220	43.12	474	43.12	104	43.12	2862
43.14	237	43.14	221	43.14	605	43.14	108	43.14	5491
43.16	207	43.16	246	43.16	916	43.16	120	43.16	10447
43.18	235	43.18	259	43.18	1665	43.18	111	43.18	16581
43.2	249	43.2	243	43.2	3564	43.2	111	43.2	18990
43.22	252	43.22	244	43.22	6594	43.22	114	43.22	15469
43.24	219	43.24	222	43.24	10129	43.24	101	43.24	10540
43.26	239	43.26	242	43.26	11526	43.26	112	43.26	7791
43.28	232	43.28	235	43.28	10368	43.28	115	43.28	7987
43.3	232	43.3	227	43.3	7487	43.3	103	43.3	9769
43.32	256	43.32	235	43.32	5423	43.32	108	43.32	9258
43.34	215	43.34	242	43.34	5363	43.34	103	43.34	6731
43.36	245	43.36	253	43.36	5933	43.36	120	43.36	3844
43.38	228	43.38	240	43.38	5867	43.38	118	43.38	2106
43.4	250	43.4	231	43.4	4669	43.4	115	43.4	1166
43.42	235	43.42	245	43.42	2910	43.42	113	43.42	735
43.44	233	43.44	220	43.44	1572	43.44	96	43.44	584
43.46	226	43.46	257	43.46	806	43.46	115	43.46	497
43.48	253	43.48	256	43.48	516	43.48	139	43.48	477
43.5	230	43.5	243	43.5	377	43.5	110	43.5	407
43.52	247	43.52	263	43.52	373	43.52	116	43.52	386
43.54	251	43.54	231	43.54	333	43.54	119	43.54	333
43.56	231	43.56	235	43.56	315	43.56	124	43.56	335
43.58	236	43.58	224	43.58	286	43.58	105	43.58	289
43.6	254	43.6	226	43.6	260	43.6	94	43.6	266
43.62	254	43.62	248	43.62	259	43.62	135	43.62	264
43.64	234	43.64	253	43.64	261	43.64	128	43.64	269
43.66	244	43.66	230	43.66	207	43.66	101	43.66	203
43.68	235	43.68	253	43.68	198	43.68	98	43.68	217
43.7	227	43.7	247	43.7	195	43.7	115	43.7	195
43.72	254	43.72	246	43.72	171	43.72	118	43.72	177
43.74	249	43.74	239	43.74	183	43.74	107	43.74	164
43.76	236	43.76	269	43.76	148	43.76	105	43.76	171
43.78	238	43.78	263	43.78	134	43.78	107	43.78	157
43.8	233	43.8	257	43.8	134	43.8	105	43.8	129
43.82	234	43.82	238	43.82	138	43.82	126	43.82	171
43.84	228	43.84	248	43.84	142	43.84	109	43.84	154
43.86	253	43.86	247	43.86	123	43.86	109	43.86	139
43.88	267	43.88	255	43.88	141	43.88	117	43.88	143
43.9	245	43.9	254	43.9	156	43.9	107	43.9	154
43.92	233	43.92	271	43.92	127	43.92	95	43.92	147
43.94	238	43.94	231	43.94	127	43.94	97	43.94	115
43.96	233	43.96	262	43.96	111	43.96	112	43.96	132
43.98	240	43.98	280	43.98	108	43.98	110	43.98	147
44	264	44	270	44	108	44	105	44	132
44.02	247	44.02	236	44.02	127	44.02	121	44.02	137
44.04	242	44.04	252	44.04	120	44.04	124	44.04	140
44.06	240	44.06	243	44.06	124	44.06	144	44.06	118
44.08	264	44.08	255	44.08	113	44.08	130	44.08	135
44.1	238	44.1	245	44.1	101	44.1	130	44.1	136
44.12	260	44.12	247	44.12	139	44.12	119	44.12	130
44.14	253	44.14	248	44.14	110	44.14	121	44.14	129
44.16	233	44.16	239	44.16	119	44.16	111	44.16	131
44.18	228	44.18	259	44.18	106	44.18	119	44.18	129
44.2	224	44.2	262	44.2	124	44.2	113	44.2	113
44.22	233	44.22	271	44.22	112	44.22	117	44.22	104
44.24	232	44.24	252	44.24	95	44.24	101	44.24	128
44.26	229	44.26	240	44.26	130	44.26	106	44.26	107
44.28	246	44.28	264	44.28	111	44.28	116	44.28	110
44.3	250	44.3	259	44.3	110	44.3	111	44.3	114
44.32	263	44.32	252	44.32	114	44.32	125	44.32	126
44.34	238	44.34	283	44.34	121	44.34	127	44.34	125
44.36	260	44.36	256	44.36	96	44.36	124	44.36	148
44.38	250	44.38	249	44.38	122	44.38	106	44.38	142
44.4	278	44.4	273	44.4	114	44.4	130	44.4	117
44.42	233	44.42	251	44.42	105	44.42	132	44.42	134
44.44	254	44.44	243	44.44	109	44.44	119	44.44	129
44.46	239	44.46	276	44.46	104	44.46	123	44.46	128
44.48	217	44.48	247	44.48	102	44.48	111	44.48	110
44.5	222	44.5	251	44.5	105	44.5	111	44.5	113
44.52	240	44.52	248	44.52	109	44.52	117	44.52	112
44.54	258	44.54	240	44.54	124	44.54	137	44.54	106
44.56	251	44.56	260	44.56	103	44.56	112	44.56	127
44.58	244	44.58	267	44.58	86	44.58	133	44.58	117
44.6	237	44.6	255	44.6	106	44.6	113	44.6	126
44.62	223	44.62	283	44.62	113	44.62	124	44.62	109
44.64	253	44.64	249	44.64	105	44.64	123	44.64	125
44.66	250	44.66	262	44.66	103	44.66	117	44.66	109
44.68	225	44.68	240	44.68	111	44.68	128	44.68	107
44.7	250	44.7	257	44.7	111	44.7	145	44.7	99
44.72	238	44.72	257	44.72	107	44.72	128	44.72	111
44.74	243	44.74	259	44.74	91	44.74	144	44.74	112
44.76	234	44.76	257	44.76	96	44.76	128	44.76	109
44.78	253	44.78	248	44.78	102	44.78	110	44.78	111
44.8	261	44.8	266	44.8	116	44.8	120	44.8	107
44.82	253	44.82	258	44.82	104	44.82	103	44.82	121
44.84	231	44.84	244	44.84	95	44.84	111	44.84	100
44.86	242	44.86	269	44.86	100	44.86	123	44.86	104
44.88	244	44.88	260	44.88	97	44.88	136	44.88	100
44.9	219	44.9	245	44.9	107	44.9	128	44.9	122
44.92	227	44.92	272	44.92	101	44.92	119	44.92	110
44.94	232	44.94	246	44.94	97	44.94	144	44.94	114
44.96	235	44.96	270	44.96	101	44.96	142	44.96	93
44.98	251	44.98	265	44.98	98	44.98	132	44.98	108
45	266	45	277	45	100	45	119	45	106
45.02	264	45.02	258	45.02	110	45.02	126	45.02	108
45.04	247	45.04	284	45.04	96	45.04	127	45.04	99
45.06	225	45.06	270	45.06	89	45.06	130	45.06	105
45.08	248	45.08	251	45.08	96	45.08	122	45.08	103
45.1	237	45.1	250	45.1	98	45.1	117	45.1	109
45.12	236	45.12	282	45.12	94	45.12	119	45.12	105
45.14	256	45.14	267	45.14	96	45.14	115	45.14	98
45.16	259	45.16	265	45.16	89	45.16	123	45.16	108
45.18	253	45.18	267	45.18	99	45.18	133	45.18	109
45.2	238	45.2	284	45.2	104	45.2	120	45.2	99
45.22	259	45.22	243	45.22	89	45.22	121	45.22	102
45.24	265	45.24	235	45.24	106	45.24	111	45.24	112
45.26	238	45.26	257	45.26	98	45.26	137	45.26	112
45.28	228	45.28	266	45.28	85	45.28	112	45.28	105
45.3	254	45.3	265	45.3	91	45.3	99	45.3	102
45.32	262	45.32	268	45.32	84	45.32	113	45.32	100
45.34	235	45.34	256	45.34	91	45.34	130	45.34	98
45.36	240	45.36	258	45.36	96	45.36	116	45.36	97
45.38	242	45.38	252	45.38	112	45.38	114	45.38	86
45.4	225	45.4	253	45.4	83	45.4	118	45.4	98
45.42	239	45.42	270	45.42	101	45.42	110	45.42	92
45.44	253	45.44	225	45.44	76	45.44	122	45.44	98
45.46	236	45.46	250	45.46	101	45.46	118	45.46	98
45.48	230	45.48	260	45.48	92	45.48	104	45.48	94
45.5	250	45.5	265	45.5	84	45.5	136	45.5	88
45.52	239	45.52	233	45.52	100	45.52	131	45.52	86
45.54	242	45.54	259	45.54	91	45.54	125	45.54	86
45.56	246	45.56	240	45.56	88	45.56	119	45.56	81
45.58	247	45.58	246	45.58	98	45.58	129	45.58	86
45.6	241	45.6	252	45.6	86	45.6	124	45.6	104
45.62	258	45.62	249	45.62	73	45.62	128	45.62	91
45.64	226	45.64	264	45.64	98	45.64	128	45.64	107
45.66	242	45.66	260	45.66	79	45.66	117	45.66	107
45.68	264	45.68	269	45.68	99	45.68	138	45.68	94
45.7	234	45.7	253	45.7	83	45.7	131	45.7	86
45.72	239	45.72	273	45.72	88	45.72	127	45.72	107
45.74	243	45.74	253	45.74	98	45.74	112	45.74	100
45.76	250	45.76	261	45.76	95	45.76	115	45.76	84
45.78	245	45.78	251	45.78	95	45.78	123	45.78	86
45.8	230	45.8	240	45.8	87	45.8	110	45.8	93
45.82	254	45.82	230	45.82	81	45.82	112	45.82	92
45.84	263	45.84	235	45.84	81	45.84	125	45.84	97
45.86	219	45.86	224	45.86	82	45.86	116	45.86	88
45.88	239	45.88	264	45.88	93	45.88	115	45.88	81
45.9	245	45.9	257	45.9	80	45.9	121	45.9	78
45.92	238	45.92	235	45.92	87	45.92	125	45.92	100
45.94	239	45.94	218	45.94	92	45.94	114	45.94	89
45.96	240	45.96	239	45.96	85	45.96	114	45.96	100
45.98	235	45.98	250	45.98	86	45.98	110	45.98	91
46	237	46	254	46	86	46	109	46	88
46.02	218	46.02	236	46.02	71	46.02	123	46.02	78
46.04	240	46.04	248	46.04	74	46.04	121	46.04	92
46.06	221	46.06	264	46.06	79	46.06	116	46.06	101
46.08	229	46.08	231	46.08	76	46.08	107	46.08	114
46.1	224	46.1	250	46.1	72	46.1	111	46.1	100
46.12	231	46.12	270	46.12	77	46.12	126	46.12	91
46.14	232	46.14	252	46.14	81	46.14	121	46.14	98
46.16	268	46.16	233	46.16	88	46.16	119	46.16	78
46.18	217	46.18	254	46.18	78	46.18	114	46.18	91
46.2	232	46.2	255	46.2	84	46.2	118	46.2	93
46.22	233	46.22	237	46.22	75	46.22	133	46.22	89
46.24	224	46.24	243	46.24	84	46.24	127	46.24	75
46.26	196	46.26	249	46.26	95	46.26	127	46.26	87
46.28	217	46.28	252	46.28	96	46.28	129	46.28	74
46.3	246	46.3	266	46.3	79	46.3	132	46.3	93
46.32	243	46.32	265	46.32	77	46.32	117	46.32	90
46.34	226	46.34	218	46.34	70	46.34	120	46.34	91
46.36	232	46.36	242	46.36	74	46.36	118	46.36	85
46.38	228	46.38	242	46.38	88	46.38	141	46.38	82
46.4	212	46.4	219	46.4	69	46.4	143	46.4	68
46.42	209	46.42	235	46.42	83	46.42	130	46.42	87
46.44	216	46.44	218	46.44	81	46.44	129	46.44	88
46.46	216	46.46	233	46.46	76	46.46	120	46.46	99
46.48	224	46.48	223	46.48	90	46.48	121	46.48	97
46.5	215	46.5	246	46.5	75	46.5	99	46.5	82
46.52	211	46.52	218	46.52	96	46.52	104	46.52	82
46.54	216	46.54	250	46.54	74	46.54	124	46.54	106
46.56	213	46.56	209	46.56	78	46.56	128	46.56	60
46.58	215	46.58	220	46.58	81	46.58	117	46.58	69
46.6	220	46.6	223	46.6	82	46.6	116	46.6	79
46.62	233	46.62	241	46.62	72	46.62	105	46.62	88
46.64	239	46.64	209	46.64	78	46.64	114	46.64	84
46.66	218	46.66	229	46.66	83	46.66	115	46.66	100
46.68	204	46.68	216	46.68	75	46.68	121	46.68	89
46.7	220	46.7	229	46.7	77	46.7	116	46.7	83
46.72	233	46.72	234	46.72	67	46.72	111	46.72	94
46.74	212	46.74	228	46.74	72	46.74	108	46.74	96
46.76	199	46.76	241	46.76	88	46.76	139	46.76	73
46.78	227	46.78	221	46.78	77	46.78	140	46.78	80
46.8	200	46.8	218	46.8	83	46.8	108	46.8	79
46.82	228	46.82	229	46.82	88	46.82	107	46.82	78
46.84	198	46.84	231	46.84	93	46.84	102	46.84	82
46.86	230	46.86	203	46.86	81	46.86	104	46.86	78
46.88	206	46.88	204	46.88	69	46.88	113	46.88	82
46.9	217	46.9	220	46.9	81	46.9	131	46.9	85
46.92	220	46.92	234	46.92	73	46.92	106	46.92	95
46.94	216	46.94	233	46.94	84	46.94	120	46.94	91
46.96	236	46.96	236	46.96	80	46.96	91	46.96	68
46.98	212	46.98	224	46.98	76	46.98	104	46.98	88
47	182	47	225	47	85	47	129	47	90
47.02	191	47.02	214	47.02	72	47.02	143	47.02	91
47.04	193	47.04	219	47.04	89	47.04	126	47.04	88
47.06	196	47.06	206	47.06	75	47.06	114	47.06	77
47.08	193	47.08	235	47.08	84	47.08	111	47.08	90
47.1	202	47.1	197	47.1	78	47.1	118	47.1	82
47.12	207	47.12	220	47.12	71	47.12	123	47.12	82
47.14	215	47.14	203	47.14	68	47.14	127	47.14	75
47.16	206	47.16	209	47.16	73	47.16	127	47.16	84
47.18	204	47.18	228	47.18	77	47.18	140	47.18	87
47.2	219	47.2	188	47.2	95	47.2	119	47.2	67
47.22	197	47.22	212	47.22	76	47.22	120	47.22	83
47.24	195	47.24	206	47.24	72	47.24	124	47.24	89
47.26	197	47.26	208	47.26	71	47.26	120	47.26	77
47.28	159	47.28	223	47.28	76	47.28	93	47.28	84
47.3	188	47.3	225	47.3	73	47.3	104	47.3	82
47.32	200	47.32	226	47.32	81	47.32	107	47.32	74
47.34	202	47.34	208	47.34	89	47.34	119	47.34	77
47.36	204	47.36	205	47.36	75	47.36	109	47.36	71
47.38	194	47.38	200	47.38	67	47.38	134	47.38	83
47.4	201	47.4	221	47.4	69	47.4	110	47.4	86
47.42	193	47.42	235	47.42	74	47.42	97	47.42	84
47.44	194	47.44	211	47.44	78	47.44	104	47.44	73
47.46	199	47.46	202	47.46	79	47.46	114	47.46	76
47.48	175	47.48	173	47.48	87	47.48	125	47.48	89
47.5	189	47.5	190	47.5	73	47.5	107	47.5	83
47.52	188	47.52	208	47.52	77	47.52	96	47.52	85
47.54	184	47.54	212	47.54	77	47.54	98	47.54	76
47.56	195	47.56	202	47.56	68	47.56	115	47.56	80
47.58	198	47.58	218	47.58	76	47.58	108	47.58	70
47.6	195	47.6	193	47.6	64	47.6	110	47.6	81
47.62	177	47.62	186	47.62	67	47.62	109	47.62	80
47.64	182	47.64	209	47.64	74	47.64	108	47.64	73
47.66	179	47.66	197	47.66	65	47.66	109	47.66	81
47.68	178	47.68	187	47.68	67	47.68	107	47.68	64
47.7	179	47.7	205	47.7	69	47.7	95	47.7	61
47.72	182	47.72	207	47.72	67	47.72	113	47.72	69
47.74	181	47.74	182	47.74	72	47.74	94	47.74	80
47.76	190	47.76	175	47.76	64	47.76	98	47.76	71
47.78	186	47.78	185	47.78	73	47.78	112	47.78	66
47.8	211	47.8	198	47.8	70	47.8	93	47.8	79
47.82	191	47.82	198	47.82	78	47.82	91	47.82	78
47.84	191	47.84	223	47.84	58	47.84	93	47.84	71
47.86	197	47.86	198	47.86	73	47.86	109	47.86	79
47.88	173	47.88	194	47.88	62	47.88	101	47.88	67
47.9	165	47.9	189	47.9	66	47.9	94	47.9	74
47.92	158	47.92	184	47.92	66	47.92	108	47.92	64
47.94	178	47.94	181	47.94	59	47.94	99	47.94	80
47.96	179	47.96	203	47.96	62	47.96	103	47.96	71
47.98	179	47.98	186	47.98	67	47.98	96	47.98	68
48	175	48	194	48	68	48	96	48	76
48.02	166	48.02	181	48.02	76	48.02	88	48.02	78
48.04	172	48.04	180	48.04	80	48.04	102	48.04	75
48.06	165	48.06	197	48.06	58	48.06	97	48.06	77
48.08	163	48.08	185	48.08	62	48.08	93	48.08	78
48.1	178	48.1	174	48.1	66	48.1	81	48.1	81
48.12	172	48.12	170	48.12	72	48.12	81	48.12	66
48.14	183	48.14	187	48.14	76	48.14	97	48.14	74
48.16	195	48.16	179	48.16	66	48.16	98	48.16	85
48.18	190	48.18	170	48.18	67	48.18	95	48.18	76
48.2	188	48.2	170	48.2	76	48.2	106	48.2	71
48.22	181	48.22	173	48.22	60	48.22	98	48.22	76
48.24	147	48.24	186	48.24	76	48.24	99	48.24	57
48.26	151	48.26	200	48.26	83	48.26	103	48.26	73
48.28	152	48.28	175	48.28	76	48.28	89	48.28	70
48.3	160	48.3	163	48.3	64	48.3	103	48.3	82
48.32	171	48.32	187	48.32	65	48.32	86	48.32	82
48.34	177	48.34	165	48.34	89	48.34	93	48.34	79
48.36	163	48.36	201	48.36	60	48.36	93	48.36	77
48.38	162	48.38	173	48.38	82	48.38	99	48.38	67
48.4	176	48.4	171	48.4	71	48.4	95	48.4	74
48.42	167	48.42	162	48.42	74	48.42	91	48.42	59
48.44	169	48.44	174	48.44	71	48.44	96	48.44	64
48.46	153	48.46	179	48.46	79	48.46	93	48.46	89
48.48	168	48.48	162	48.48	56	48.48	89	48.48	81
48.5	164	48.5	174	48.5	68	48.5	88	48.5	77
48.52	176	48.52	189	48.52	62	48.52	87	48.52	77
48.54	159	48.54	165	48.54	76	48.54	97	48.54	73
48.56	163	48.56	161	48.56	53	48.56	93	48.56	70
48.58	187	48.58	169	48.58	65	48.58	69	48.58	77
48.6	158	48.6	156	48.6	71	48.6	82	48.6	72
48.62	153	48.62	147	48.62	82	48.62	96	48.62	76
48.64	158	48.64	160	48.64	71	48.64	100	48.64	84
48.66	172	48.66	155	48.66	66	48.66	93	48.66	70
48.68	152	48.68	158	48.68	71	48.68	89	48.68	87
48.7	147	48.7	152	48.7	81	48.7	97	48.7	91
48.72	153	48.72	166	48.72	76	48.72	91	48.72	86
48.74	158	48.74	172	48.74	60	48.74	90	48.74	75
48.76	162	48.76	173	48.76	76	48.76	87	48.76	75
48.78	167	48.78	160	48.78	70	48.78	80	48.78	68
48.8	142	48.8	174	48.8	71	48.8	99	48.8	72
48.82	156	48.82	163	48.82	71	48.82	86	48.82	68
48.84	155	48.84	172	48.84	59	48.84	95	48.84	56
48.86	159	48.86	158	48.86	70	48.86	97	48.86	74
48.88	134	48.88	165	48.88	64	48.88	85	48.88	70
48.9	144	48.9	156	48.9	81	48.9	83	48.9	72
48.92	142	48.92	161	48.92	74	48.92	77	48.92	69
48.94	146	48.94	168	48.94	68	48.94	96	48.94	78
48.96	141	48.96	164	48.96	58	48.96	83	48.96	66
48.98	180	48.98	166	48.98	66	48.98	89	48.98	50
49	139	49	158	49	75	49	94	49	77
49.02	142	49.02	154	49.02	72	49.02	88	49.02	80
49.04	149	49.04	152	49.04	72	49.04	71	49.04	63
49.06	158	49.06	154	49.06	78	49.06	81	49.06	59
49.08	146	49.08	132	49.08	66	49.08	76	49.08	74
49.1	146	49.1	146	49.1	63	49.1	92	49.1	76
49.12	150	49.12	152	49.12	57	49.12	87	49.12	73
49.14	144	49.14	155	49.14	62	49.14	78	49.14	75
49.16	152	49.16	157	49.16	61	49.16	88	49.16	70
49.18	140	49.18	142	49.18	61	49.18	94	49.18	67
49.2	140	49.2	148	49.2	62	49.2	82	49.2	82
49.22	129	49.22	160	49.22	71	49.22	86	49.22	76
49.24	149	49.24	165	49.24	68	49.24	87	49.24	77
49.26	141	49.26	154	49.26	71	49.26	95	49.26	63
49.28	146	49.28	166	49.28	59	49.28	75	49.28	69
49.3	145	49.3	134	49.3	73	49.3	74	49.3	70
49.32	142	49.32	141	49.32	67	49.32	72	49.32	73
49.34	148	49.34	162	49.34	71	49.34	83	49.34	76
49.36	149	49.36	156	49.36	77	49.36	98	49.36	86
49.38	138	49.38	164	49.38	56	49.38	82	49.38	78
49.4	131	49.4	163	49.4	60	49.4	88	49.4	74
49.42	134	49.42	145	49.42	58	49.42	82	49.42	69
49.44	139	49.44	135	49.44	65	49.44	79	49.44	65
49.46	106	49.46	150	49.46	61	49.46	76	49.46	74
49.48	135	49.48	133	49.48	56	49.48	80	49.48	82
49.5	123	49.5	150	49.5	71	49.5	92	49.5	75
49.52	106	49.52	177	49.52	66	49.52	89	49.52	74
49.54	140	49.54	139	49.54	68	49.54	79	49.54	71
49.56	136	49.56	136	49.56	81	49.56	88	49.56	73
49.58	136	49.58	137	49.58	60	49.58	77	49.58	73
49.6	151	49.6	154	49.6	68	49.6	79	49.6	69
49.62	151	49.62	159	49.62	64	49.62	85	49.62	65
49.64	140	49.64	154	49.64	58	49.64	84	49.64	77
49.66	146	49.66	152	49.66	50	49.66	95	49.66	64
49.68	134	49.68	127	49.68	56	49.68	88	49.68	57
49.7	148	49.7	147	49.7	55	49.7	90	49.7	74
49.72	124	49.72	151	49.72	66	49.72	66	49.72	73
49.74	145	49.74	141	49.74	76	49.74	76	49.74	71
49.76	157	49.76	135	49.76	58	49.76	82	49.76	69
49.78	144	49.78	135	49.78	66	49.78	90	49.78	67
49.8	139	49.8	151	49.8	69	49.8	77	49.8	67
49.82	123	49.82	150	49.82	63	49.82	84	49.82	78
49.84	127	49.84	150	49.84	64	49.84	81	49.84	60
49.86	132	49.86	144	49.86	64	49.86	77	49.86	64
49.88	131	49.88	146	49.88	64	49.88	85	49.88	76
49.9	134	49.9	150	49.9	64	49.9	82	49.9	63
49.92	140	49.92	151	49.92	68	49.92	75	49.92	69
49.94	135	49.94	140	49.94	74	49.94	82	49.94	62
49.96	140	49.96	156	49.96	64	49.96	85	49.96	83
49.98	144	49.98	160	49.98	58	49.98	81	49.98	64
50	142	50	156	50	63	50	71	50	70
50.02	138	50.02	142	50.02	64	50.02	72	50.02	80
50.04	121	50.04	143	50.04	65	50.04	84	50.04	82
50.06	128	50.06	151	50.06	68	50.06	86	50.06	70
50.08	117	50.08	141	50.08	74	50.08	77	50.08	67
50.1	135	50.1	143	50.1	70	50.1	87	50.1	61
50.12	128	50.12	142	50.12	73	50.12	86	50.12	61
50.14	131	50.14	144	50.14	65	50.14	67	50.14	81
50.16	143	50.16	131	50.16	73	50.16	97	50.16	52
50.18	116	50.18	138	50.18	74	50.18	76	50.18	67
50.2	120	50.2	153	50.2	77	50.2	88	50.2	65
50.22	131	50.22	143	50.22	54	50.22	76	50.22	57
50.24	143	50.24	158	50.24	60	50.24	76	50.24	66
50.26	118	50.26	124	50.26	54	50.26	81	50.26	70
50.28	130	50.28	145	50.28	81	50.28	84	50.28	72
50.3	118	50.3	139	50.3	65	50.3	71	50.3	74
50.32	117	50.32	142	50.32	57	50.32	83	50.32	74
50.34	143	50.34	147	50.34	74	50.34	75	50.34	76
50.36	128	50.36	129	50.36	65	50.36	80	50.36	77
50.38	128	50.38	135	50.38	63	50.38	76	50.38	68
50.4	121	50.4	143	50.4	64	50.4	72	50.4	75
50.42	125	50.42	141	50.42	63	50.42	86	50.42	72
50.44	125	50.44	143	50.44	69	50.44	84	50.44	75
50.46	114	50.46	143	50.46	73	50.46	75	50.46	68
50.48	125	50.48	141	50.48	63	50.48	89	50.48	62
50.5	127	50.5	137	50.5	60	50.5	87	50.5	64
50.52	120	50.52	135	50.52	73	50.52	80	50.52	63
50.54	121	50.54	136	50.54	70	50.54	78	50.54	55
50.56	121	50.56	157	50.56	82	50.56	70	50.56	60
50.58	126	50.58	157	50.58	59	50.58	72	50.58	66
50.6	118	50.6	124	50.6	75	50.6	82	50.6	72
50.62	125	50.62	142	50.62	71	50.62	76	50.62	62
50.64	109	50.64	149	50.64	60	50.64	90	50.64	72
50.66	124	50.66	138	50.66	67	50.66	85	50.66	65
50.68	116	50.68	134	50.68	57	50.68	83	50.68	73
50.7	125	50.7	147	50.7	65	50.7	71	50.7	73
50.72	118	50.72	157	50.72	63	50.72	69	50.72	65
50.74	118	50.74	131	50.74	72	50.74	69	50.74	72
50.76	119	50.76	152	50.76	70	50.76	95	50.76	57
50.78	128	50.78	152	50.78	72	50.78	82	50.78	73
50.8	125	50.8	139	50.8	69	50.8	80	50.8	59
50.82	122	50.82	156	50.82	72	50.82	82	50.82	64
50.84	110	50.84	146	50.84	70	50.84	85	50.84	51
50.86	118	50.86	129	50.86	64	50.86	79	50.86	66
50.88	120	50.88	135	50.88	56	50.88	80	50.88	55
50.9	107	50.9	134	50.9	48	50.9	79	50.9	77
50.92	122	50.92	107	50.92	53	50.92	80	50.92	64
50.94	110	50.94	132	50.94	67	50.94	66	50.94	67
50.96	108	50.96	132	50.96	77	50.96	72	50.96	62
50.98	139	50.98	129	50.98	65	50.98	82	50.98	69
51	124	51	123	51	63	51	79	51	64
51.02	118	51.02	112	51.02	66	51.02	70	51.02	74
51.04	125	51.04	125	51.04	65	51.04	82	51.04	58
51.06	128	51.06	129	51.06	71	51.06	74	51.06	66
51.08	131	51.08	122	51.08	69	51.08	76	51.08	77
51.1	106	51.1	152	51.1	57	51.1	66	51.1	81
51.12	116	51.12	159	51.12	76	51.12	91	51.12	73
51.14	110	51.14	126	51.14	64	51.14	76	51.14	82
51.16	116	51.16	115	51.16	65	51.16	67	51.16	69
51.18	114	51.18	111	51.18	65	51.18	65	51.18	65
51.2	107	51.2	112	51.2	78	51.2	79	51.2	73
51.22	120	51.22	127	51.22	73	51.22	86	51.22	76
51.24	115	51.24	133	51.24	69	51.24	96	51.24	66
51.26	119	51.26	145	51.26	71	51.26	85	51.26	47
51.28	123	51.28	163	51.28	73	51.28	75	51.28	55
51.3	113	51.3	136	51.3	57	51.3	67	51.3	61
51.32	122	51.32	142	51.32	62	51.32	76	51.32	65
51.34	122	51.34	134	51.34	65	51.34	82	51.34	70
51.36	119	51.36	138	51.36	71	51.36	96	51.36	69
51.38	127	51.38	120	51.38	78	51.38	66	51.38	56
51.4	113	51.4	130	51.4	73	51.4	84	51.4	67
51.42	109	51.42	133	51.42	61	51.42	73	51.42	56
51.44	114	51.44	130	51.44	73	51.44	73	51.44	64
51.46	117	51.46	149	51.46	60	51.46	83	51.46	61
51.48	117	51.48	127	51.48	70	51.48	77	51.48	77
51.5	124	51.5	132	51.5	71	51.5	69	51.5	61
51.52	115	51.52	131	51.52	67	51.52	77	51.52	66
51.54	122	51.54	128	51.54	72	51.54	76	51.54	60
51.56	118	51.56	118	51.56	62	51.56	84	51.56	61
51.58	118	51.58	124	51.58	43	51.58	66	51.58	62
51.6	106	51.6	128	51.6	61	51.6	84	51.6	58
51.62	105	51.62	114	51.62	83	51.62	72	51.62	74
51.64	98	51.64	114	51.64	62	51.64	69	51.64	71
51.66	121	51.66	150	51.66	59	51.66	80	51.66	72
51.68	122	51.68	134	51.68	66	51.68	70	51.68	68
51.7	111	51.7	125	51.7	52	51.7	76	51.7	65
51.72	89	51.72	121	51.72	67	51.72	82	51.72	73
51.74	112	51.74	110	51.74	75	51.74	67	51.74	56
51.76	101	51.76	133	51.76	72	51.76	77	51.76	54
51.78	112	51.78	118	51.78	60	51.78	74	51.78	64
51.8	106	51.8	105	51.8	61	51.8	89	51.8	66
51.82	111	51.82	132	51.82	60	51.82	72	51.82	65
51.84	125	51.84	118	51.84	70	51.84	82	51.84	69
51.86	125	51.86	136	51.86	73	51.86	77	51.86	56
51.88	117	51.88	133	51.88	60	51.88	68	51.88	54
51.9	98	51.9	143	51.9	56	51.9	77	51.9	66
51.92	100	51.92	129	51.92	59	51.92	64	51.92	70
51.94	103	51.94	107	51.94	70	51.94	81	51.94	61
51.96	96	51.96	131	51.96	74	51.96	72	51.96	69
51.98	94	51.98	121	51.98	60	51.98	79	51.98	74
52	102	52	147	52	60	52	73	52	55
52.02	111	52.02	137	52.02	67	52.02	77	52.02	66
52.04	98	52.04	121	52.04	61	52.04	58	52.04	76
52.06	97	52.06	108	52.06	58	52.06	77	52.06	68
52.08	102	52.08	122	52.08	66	52.08	70	52.08	69
52.1	96	52.1	125	52.1	60	52.1	69	52.1	57
52.12	96	52.12	117	52.12	56	52.12	74	52.12	63
52.14	107	52.14	110	52.14	70	52.14	67	52.14	68
52.16	125	52.16	116	52.16	62	52.16	63	52.16	60
52.18	109	52.18	122	52.18	71	52.18	70	52.18	67
52.2	97	52.2	126	52.2	65	52.2	85	52.2	56
52.22	104	52.22	121	52.22	60	52.22	79	52.22	61
52.24	93	52.24	128	52.24	64	52.24	80	52.24	64
52.26	114	52.26	144	52.26	56	52.26	82	52.26	68
52.28	105	52.28	129	52.28	57	52.28	85	52.28	59
52.3	97	52.3	133	52.3	59	52.3	81	52.3	58
52.32	120	52.32	125	52.32	66	52.32	74	52.32	66
52.34	106	52.34	130	52.34	64	52.34	57	52.34	69
52.36	107	52.36	129	52.36	66	52.36	80	52.36	68
52.38	94	52.38	132	52.38	59	52.38	72	52.38	60
52.4	114	52.4	119	52.4	70	52.4	63	52.4	67
52.42	105	52.42	137	52.42	70	52.42	73	52.42	70
52.44	106	52.44	124	52.44	71	52.44	70	52.44	66
52.46	119	52.46	136	52.46	63	52.46	79	52.46	77
52.48	101	52.48	127	52.48	63	52.48	71	52.48	64
52.5	110	52.5	132	52.5	73	52.5	79	52.5	52
52.52	105	52.52	126	52.52	67	52.52	77	52.52	64
52.54	108	52.54	137	52.54	67	52.54	71	52.54	68
52.56	99	52.56	135	52.56	74	52.56	78	52.56	78
52.58	101	52.58	120	52.58	62	52.58	69	52.58	89
52.6	112	52.6	139	52.6	56	52.6	67	52.6	82
52.62	107	52.62	137	52.62	73	52.62	77	52.62	72
52.64	105	52.64	129	52.64	80	52.64	88	52.64	83
52.66	107	52.66	126	52.66	75	52.66	79	52.66	61
52.68	108	52.68	144	52.68	63	52.68	85	52.68	59
52.7	94	52.7	116	52.7	80	52.7	73	52.7	68
52.72	116	52.72	128	52.72	73	52.72	73	52.72	76
52.74	120	52.74	124	52.74	57	52.74	59	52.74	64
52.76	101	52.76	127	52.76	53	52.76	73	52.76	71
52.78	101	52.78	117	52.78	62	52.78	75	52.78	64
52.8	99	52.8	131	52.8	76	52.8	77	52.8	66
52.82	102	52.82	141	52.82	72	52.82	73	52.82	63
52.84	102	52.84	130	52.84	77	52.84	79	52.84	68
52.86	111	52.86	137	52.86	73	52.86	72	52.86	63
52.88	120	52.88	135	52.88	82	52.88	74	52.88	80
52.9	118	52.9	121	52.9	60	52.9	71	52.9	69
52.92	105	52.92	129	52.92	62	52.92	62	52.92	61
52.94	109	52.94	111	52.94	67	52.94	95	52.94	58
52.96	115	52.96	125	52.96	64	52.96	73	52.96	73
52.98	99	52.98	122	52.98	61	52.98	82	52.98	67
53	113	53	133	53	70	53	70	53	68
53.02	114	53.02	134	53.02	60	53.02	62	53.02	72
53.04	116	53.04	112	53.04	69	53.04	67	53.04	87
53.06	107	53.06	129	53.06	74	53.06	60	53.06	81
53.08	111	53.08	128	53.08	59	53.08	79	53.08	67
53.1	125	53.1	123	53.1	65	53.1	80	53.1	77
53.12	92	53.12	113	53.12	82	53.12	64	53.12	71
53.14	106	53.14	124	53.14	65	53.14	74	53.14	65
53.16	88	53.16	113	53.16	56	53.16	85	53.16	70
53.18	105	53.18	123	53.18	67	53.18	68	53.18	75
53.2	114	53.2	120	53.2	73	53.2	80	53.2	81
53.22	98	53.22	123	53.22	76	53.22	84	53.22	71
53.24	118	53.24	127	53.24	47	53.24	76	53.24	75
53.26	101	53.26	138	53.26	56	53.26	77	53.26	62
53.28	129	53.28	109	53.28	56	53.28	73	53.28	67
53.3	123	53.3	133	53.3	60	53.3	54	53.3	75
53.32	105	53.32	122	53.32	66	53.32	77	53.32	72
53.34	126	53.34	119	53.34	74	53.34	75	53.34	74
53.36	114	53.36	129	53.36	57	53.36	76	53.36	72
53.38	112	53.38	129	53.38	77	53.38	80	53.38	76
53.4	116	53.4	141	53.4	70	53.4	83	53.4	71
53.42	105	53.42	132	53.42	60	53.42	83	53.42	68
53.44	98	53.44	136	53.44	58	53.44	73	53.44	74
53.46	93	53.46	140	53.46	64	53.46	73	53.46	65
53.48	103	53.48	144	53.48	65	53.48	70	53.48	81
53.5	84	53.5	146	53.5	58	53.5	79	53.5	67
53.52	93	53.52	135	53.52	78	53.52	67	53.52	69
53.54	115	53.54	130	53.54	61	53.54	70	53.54	60
53.56	127	53.56	138	53.56	65	53.56	77	53.56	73
53.58	114	53.58	122	53.58	65	53.58	68	53.58	62
53.6	116	53.6	132	53.6	60	53.6	91	53.6	74
53.62	117	53.62	135	53.62	80	53.62	74	53.62	60
53.64	111	53.64	129	53.64	64	53.64	76	53.64	80
53.66	106	53.66	128	53.66	62	53.66	65	53.66	78
53.68	105	53.68	133	53.68	67	53.68	80	53.68	85
53.7	113	53.7	137	53.7	70	53.7	90	53.7	75
53.72	97	53.72	130	53.72	73	53.72	83	53.72	80
53.74	92	53.74	146	53.74	82	53.74	77	53.74	78
53.76	109	53.76	107	53.76	70	53.76	88	53.76	86
53.78	113	53.78	128	53.78	74	53.78	93	53.78	96
53.8	97	53.8	142	53.8	66	53.8	77	53.8	92
53.82	115	53.82	137	53.82	69	53.82	69	53.82	89
53.84	108	53.84	151	53.84	70	53.84	80	53.84	84
53.86	121	53.86	137	53.86	85	53.86	66	53.86	90
53.88	101	53.88	126	53.88	80	53.88	77	53.88	80
53.9	111	53.9	151	53.9	83	53.9	83	53.9	114
53.92	112	53.92	121	53.92	71	53.92	82	53.92	93
53.94	110	53.94	139	53.94	76	53.94	80	53.94	100
53.96	112	53.96	127	53.96	91	53.96	86	53.96	100
53.98	108	53.98	120	53.98	80	53.98	65	53.98	102
54	104	54	150	54	70	54	76	54	114
54.02	115	54.02	115	54.02	88	54.02	88	54.02	131
54.04	101	54.04	126	54.04	90	54.04	78	54.04	128
54.06	108	54.06	118	54.06	97	54.06	74	54.06	120
54.08	136	54.08	119	54.08	124	54.08	83	54.08	131
54.1	125	54.1	128	54.1	117	54.1	70	54.1	144
54.12	109	54.12	129	54.12	110	54.12	77	54.12	127
54.14	113	54.14	143	54.14	101	54.14	81	54.14	126
54.16	113	54.16	145	54.16	110	54.16	80	54.16	162
54.18	106	54.18	141	54.18	107	54.18	71	54.18	182
54.2	102	54.2	146	54.2	130	54.2	73	54.2	299
54.22	104	54.22	138	54.22	154	54.22	68	54.22	594
54.24	97	54.24	129	54.24	182	54.24	58	54.24	1121
54.26	103	54.26	128	54.26	285	54.26	82	54.26	2005
54.28	95	54.28	129	54.28	522	54.28	66	54.28	2806
54.3	103	54.3	130	54.3	992	54.3	83	54.3	2601
54.32	116	54.32	145	54.32	1597	54.32	83	54.32	1767
54.34	112	54.34	131	54.34	1976	54.34	78	54.34	1005
54.36	109	54.36	115	54.36	1800	54.36	78	54.36	648
54.38	113	54.38	139	54.38	1273	54.38	88	54.38	672
54.4	116	54.4	129	54.4	758	54.4	72	54.4	964
54.42	113	54.42	120	54.42	508	54.42	78	54.42	1339
54.44	112	54.44	124	54.44	534	54.44	77	54.44	1412
54.46	104	54.46	118	54.46	744	54.46	78	54.46	1080
54.48	103	54.48	128	54.48	996	54.48	73	54.48	637
54.5	108	54.5	143	54.5	974	54.5	79	54.5	359
54.52	105	54.52	136	54.52	795	54.52	72	54.52	201
54.54	130	54.54	122	54.54	474	54.54	62	54.54	177
54.56	101	54.56	137	54.56	299	54.56	71	54.56	169
54.58	109	54.58	121	54.58	169	54.58	77	54.58	142
54.6	105	54.6	124	54.6	150	54.6	77	54.6	124
54.62	102	54.62	150	54.62	118	54.62	78	54.62	115
54.64	115	54.64	134	54.64	103	54.64	86	54.64	109
54.66	102	54.66	149	54.66	107	54.66	76	54.66	102
54.68	104	54.68	130	54.68	88	54.68	89	54.68	103
54.7	101	54.7	118	54.7	93	54.7	75	54.7	95
54.72	103	54.72	113	54.72	97	54.72	61	54.72	89
54.74	110	54.74	155	54.74	97	54.74	81	54.74	83
54.76	119	54.76	128	54.76	86	54.76	79	54.76	84
54.78	113	54.78	129	54.78	86	54.78	94	54.78	75
54.8	111	54.8	129	54.8	75	54.8	84	54.8	85
54.82	103	54.82	143	54.82	78	54.82	82	54.82	79
54.84	107	54.84	143	54.84	79	54.84	76	54.84	85
54.86	119	54.86	145	54.86	71	54.86	79	54.86	77
54.88	107	54.88	135	54.88	58	54.88	74	54.88	86
54.9	99	54.9	150	54.9	76	54.9	71	54.9	77
54.92	124	54.92	119	54.92	70	54.92	78	54.92	74
54.94	122	54.94	136	54.94	75	54.94	84	54.94	62
54.96	105	54.96	129	54.96	68	54.96	91	54.96	68
54.98	97	54.98	128	54.98	63	54.98	76	54.98	69
55	83	55	148	55	75	55	79	55	79
55.02	116	55.02	130	55.02	78	55.02	83	55.02	71
55.04	122	55.04	135	55.04	78	55.04	89	55.04	79
55.06	111	55.06	140	55.06	62	55.06	83	55.06	75
55.08	118	55.08	145	55.08	69	55.08	66	55.08	71
55.1	99	55.1	142	55.1	66	55.1	83	55.1	75
55.12	113	55.12	121	55.12	59	55.12	67	55.12	79
55.14	107	55.14	110	55.14	70	55.14	59	55.14	78
55.16	94	55.16	129	55.16	54	55.16	82	55.16	74
55.18	115	55.18	139	55.18	60	55.18	82	55.18	68
55.2	114	55.2	131	55.2	57	55.2	90	55.2	68
55.22	114	55.22	127	55.22	60	55.22	77	55.22	65
55.24	108	55.24	129	55.24	62	55.24	92	55.24	76
55.26	115	55.26	139	55.26	61	55.26	90	55.26	77
55.28	115	55.28	131	55.28	61	55.28	84	55.28	69
55.3	101	55.3	134	55.3	56	55.3	83	55.3	59
55.32	107	55.32	135	55.32	63	55.32	75	55.32	76
55.34	103	55.34	147	55.34	79	55.34	84	55.34	63
55.36	112	55.36	136	55.36	72	55.36	79	55.36	69
55.38	120	55.38	121	55.38	66	55.38	80	55.38	64
55.4	104	55.4	127	55.4	68	55.4	93	55.4	58
55.42	111	55.42	135	55.42	68	55.42	82	55.42	62
55.44	116	55.44	151	55.44	56	55.44	84	55.44	68
55.46	111	55.46	140	55.46	66	55.46	69	55.46	77
55.48	109	55.48	127	55.48	64	55.48	88	55.48	64
55.5	121	55.5	125	55.5	75	55.5	64	55.5	67
55.52	92	55.52	137	55.52	60	55.52	78	55.52	58
55.54	104	55.54	155	55.54	59	55.54	70	55.54	55
55.56	115	55.56	136	55.56	58	55.56	78	55.56	47
55.58	125	55.58	148	55.58	59	55.58	84	55.58	67
55.6	105	55.6	134	55.6	66	55.6	83	55.6	77
55.62	93	55.62	124	55.62	68	55.62	91	55.62	57
55.64	109	55.64	125	55.64	66	55.64	80	55.64	78
55.66	120	55.66	138	55.66	53	55.66	86	55.66	70
55.68	110	55.68	142	55.68	79	55.68	87	55.68	72
55.7	95	55.7	143	55.7	76	55.7	81	55.7	76
55.72	123	55.72	141	55.72	71	55.72	80	55.72	73
55.74	107	55.74	123	55.74	62	55.74	83	55.74	67
55.76	102	55.76	138	55.76	67	55.76	83	55.76	57
55.78	109	55.78	128	55.78	58	55.78	90	55.78	67
55.8	129	55.8	120	55.8	56	55.8	94	55.8	86
55.82	123	55.82	114	55.82	52	55.82	81	55.82	81
55.84	121	55.84	131	55.84	67	55.84	75	55.84	68
55.86	111	55.86	147	55.86	63	55.86	66	55.86	72
55.88	136	55.88	136	55.88	88	55.88	78	55.88	73
55.9	120	55.9	135	55.9	76	55.9	78	55.9	64
55.92	103	55.92	146	55.92	60	55.92	91	55.92	63
55.94	111	55.94	128	55.94	77	55.94	82	55.94	75
55.96	133	55.96	153	55.96	75	55.96	77	55.96	65
55.98	109	55.98	146	55.98	66	55.98	82	55.98	75
56	121	56	135	56	62	56	80	56	52
56.02	106	56.02	147	56.02	68	56.02	79	56.02	70
56.04	118	56.04	141	56.04	47	56.04	89	56.04	55
56.06	112	56.06	142	56.06	58	56.06	74	56.06	66
56.08	108	56.08	137	56.08	84	56.08	72	56.08	60
56.1	121	56.1	156	56.1	75	56.1	83	56.1	58
56.12	111	56.12	138	56.12	73	56.12	85	56.12	78
56.14	121	56.14	133	56.14	69	56.14	83	56.14	56
56.16	115	56.16	138	56.16	54	56.16	82	56.16	50
56.18	99	56.18	122	56.18	76	56.18	67	56.18	64
56.2	93	56.2	136	56.2	66	56.2	69	56.2	63
56.22	102	56.22	143	56.22	51	56.22	79	56.22	71
56.24	117	56.24	134	56.24	58	56.24	70	56.24	68
56.26	129	56.26	130	56.26	62	56.26	73	56.26	73
56.28	120	56.28	159	56.28	62	56.28	93	56.28	72
56.3	124	56.3	139	56.3	70	56.3	78	56.3	67
56.32	119	56.32	133	56.32	56	56.32	76	56.32	53
56.34	118	56.34	139	56.34	62	56.34	90	56.34	66
56.36	123	56.36	144	56.36	68	56.36	83	56.36	61
56.38	116	56.38	136	56.38	71	56.38	93	56.38	53
56.4	109	56.4	136	56.4	72	56.4	82	56.4	65
56.42	107	56.42	150	56.42	68	56.42	90	56.42	69
56.44	117	56.44	159	56.44	65	56.44	77	56.44	83
56.46	121	56.46	139	56.46	78	56.46	67	56.46	74
56.48	113	56.48	128	56.48	76	56.48	76	56.48	60
56.5	118	56.5	127	56.5	64	56.5	75	56.5	57
56.52	112	56.52	132	56.52	75	56.52	71	56.52	61
56.54	120	56.54	139	56.54	59	56.54	70	56.54	60
56.56	135	56.56	134	56.56	72	56.56	78	56.56	53
56.58	145	56.58	161	56.58	72	56.58	85	56.58	61
56.6	107	56.6	157	56.6	73	56.6	90	56.6	62
56.62	116	56.62	144	56.62	62	56.62	89	56.62	64
56.64	110	56.64	139	56.64	53	56.64	82	56.64	73
56.66	117	56.66	133	56.66	57	56.66	72	56.66	69
56.68	122	56.68	134	56.68	61	56.68	83	56.68	69
56.7	110	56.7	141	56.7	60	56.7	83	56.7	59
56.72	116	56.72	153	56.72	65	56.72	89	56.72	67
56.74	98	56.74	151	56.74	68	56.74	87	56.74	58
56.76	116	56.76	159	56.76	53	56.76	86	56.76	63
56.78	135	56.78	157	56.78	59	56.78	70	56.78	78
56.8	105	56.8	152	56.8	55	56.8	85	56.8	67
56.82	123	56.82	133	56.82	61	56.82	81	56.82	52
56.84	110	56.84	118	56.84	70	56.84	92	56.84	60
56.86	134	56.86	132	56.86	53	56.86	84	56.86	70
56.88	131	56.88	146	56.88	61	56.88	89	56.88	59
56.9	123	56.9	149	56.9	61	56.9	94	56.9	68
56.92	135	56.92	149	56.92	51	56.92	93	56.92	79
56.94	138	56.94	134	56.94	63	56.94	101	56.94	69
56.96	124	56.96	150	56.96	63	56.96	87	56.96	64
56.98	139	56.98	150	56.98	68	56.98	87	56.98	62
57	133	57	138	57	61	57	93	57	53
57.02	127	57.02	138	57.02	62	57.02	84	57.02	54
57.04	127	57.04	163	57.04	72	57.04	82	57.04	71
57.06	126	57.06	144	57.06	73	57.06	89	57.06	61
57.08	129	57.08	141	57.08	70	57.08	102	57.08	60
57.1	124	57.1	158	57.1	66	57.1	92	57.1	47
57.12	129	57.12	142	57.12	58	57.12	96	57.12	60
57.14	126	57.14	150	57.14	60	57.14	81	57.14	69
57.16	127	57.16	161	57.16	64	57.16	73	57.16	55
57.18	129	57.18	152	57.18	69	57.18	92	57.18	76
57.2	126	57.2	151	57.2	60	57.2	84	57.2	77
57.22	140	57.22	134	57.22	65	57.22	97	57.22	72
57.24	145	57.24	148	57.24	67	57.24	81	57.24	64
57.26	145	57.26	146	57.26	57	57.26	80	57.26	80
57.28	145	57.28	128	57.28	60	57.28	79	57.28	70
57.3	143	57.3	141	57.3	62	57.3	84	57.3	76
57.32	131	57.32	165	57.32	70	57.32	83	57.32	68
57.34	120	57.34	156	57.34	62	57.34	91	57.34	60
57.36	139	57.36	164	57.36	69	57.36	89	57.36	67
57.38	130	57.38	157	57.38	68	57.38	90	57.38	74
57.4	141	57.4	145	57.4	62	57.4	91	57.4	74
57.42	127	57.42	130	57.42	62	57.42	91	57.42	65
57.44	140	57.44	142	57.44	69	57.44	79	57.44	74
57.46	136	57.46	145	57.46	61	57.46	92	57.46	67
57.48	136	57.48	177	57.48	61	57.48	85	57.48	67
57.5	145	57.5	179	57.5	59	57.5	79	57.5	61
57.52	144	57.52	178	57.52	75	57.52	123	57.52	75
57.54	157	57.54	180	57.54	61	57.54	125	57.54	76
57.56	145	57.56	199	57.56	61	57.56	109	57.56	51
57.58	172	57.58	176	57.58	69	57.58	97	57.58	61
57.6	204	57.6	174	57.6	68	57.6	124	57.6	60
57.62	199	57.62	170	57.62	78	57.62	116	57.62	70
57.64	166	57.64	169	57.64	69	57.64	104	57.64	72
57.66	156	57.66	126	57.66	68	57.66	115	57.66	66
57.68	154	57.68	153	57.68	61	57.68	109	57.68	81
57.7	137	57.7	157	57.7	76	57.7	102	57.7	73
57.72	147	57.72	179	57.72	62	57.72	108	57.72	61
57.74	147	57.74	150	57.74	73	57.74	113	57.74	71
57.76	123	57.76	172	57.76	66	57.76	98	57.76	68
57.78	139	57.78	155	57.78	68	57.78	91	57.78	67
57.8	126	57.8	151	57.8	64	57.8	75	57.8	67
57.82	137	57.82	154	57.82	68	57.82	88	57.82	72
57.84	144	57.84	173	57.84	77	57.84	82	57.84	62
57.86	150	57.86	153	57.86	60	57.86	81	57.86	69
57.88	145	57.88	152	57.88	70	57.88	96	57.88	65
57.9	136	57.9	134	57.9	68	57.9	81	57.9	63
57.92	134	57.92	137	57.92	65	57.92	87	57.92	62
57.94	127	57.94	154	57.94	77	57.94	103	57.94	62
57.96	115	57.96	174	57.96	53	57.96	98	57.96	66
57.98	122	57.98	155	57.98	59	57.98	86	57.98	66
58	137	58	145	58	61	58	91	58	64
58.02	107	58.02	151	58.02	66	58.02	92	58.02	78
58.04	133	58.04	153	58.04	67	58.04	87	58.04	55
58.06	140	58.06	147	58.06	60	58.06	90	58.06	64
58.08	137	58.08	160	58.08	59	58.08	97	58.08	56
58.1	140	58.1	158	58.1	62	58.1	95	58.1	58
58.12	142	58.12	160	58.12	78	58.12	92	58.12	69
58.14	131	58.14	139	58.14	63	58.14	66	58.14	68
58.16	114	58.16	168	58.16	68	58.16	94	58.16	86
58.18	118	58.18	163	58.18	64	58.18	102	58.18	78
58.2	125	58.2	162	58.2	54	58.2	90	58.2	80
58.22	111	58.22	149	58.22	62	58.22	83	58.22	52
58.24	135	58.24	166	58.24	64	58.24	79	58.24	56
58.26	138	58.26	144	58.26	69	58.26	102	58.26	61
58.28	131	58.28	163	58.28	76	58.28	96	58.28	59
58.3	142	58.3	174	58.3	60	58.3	105	58.3	56
58.32	143	58.32	159	58.32	52	58.32	88	58.32	71
58.34	140	58.34	175	58.34	65	58.34	98	58.34	67
58.36	133	58.36	161	58.36	71	58.36	112	58.36	56
58.38	135	58.38	152	58.38	75	58.38	93	58.38	58
58.4	140	58.4	143	58.4	56	58.4	98	58.4	70
58.42	137	58.42	147	58.42	67	58.42	99	58.42	70
58.44	148	58.44	158	58.44	65	58.44	103	58.44	60
58.46	129	58.46	156	58.46	68	58.46	94	58.46	73
58.48	125	58.48	176	58.48	65	58.48	107	58.48	74
58.5	113	58.5	168	58.5	62	58.5	100	58.5	63
58.52	142	58.52	147	58.52	73	58.52	90	58.52	69
58.54	137	58.54	170	58.54	73	58.54	89	58.54	60
58.56	138	58.56	156	58.56	76	58.56	101	58.56	72
58.58	129	58.58	149	58.58	79	58.58	88	58.58	75
58.6	123	58.6	152	58.6	65	58.6	88	58.6	60
58.62	140	58.62	156	58.62	64	58.62	86	58.62	61
58.64	131	58.64	169	58.64	73	58.64	92	58.64	73
58.66	129	58.66	164	58.66	69	58.66	89	58.66	76
58.68	129	58.68	154	58.68	85	58.68	82	58.68	75
58.7	129	58.7	174	58.7	85	58.7	95	58.7	75
58.72	121	58.72	179	58.72	70	58.72	83	58.72	76
58.74	144	58.74	176	58.74	59	58.74	93	58.74	70
58.76	147	58.76	146	58.76	62	58.76	84	58.76	68
58.78	148	58.78	159	58.78	63	58.78	114	58.78	68
58.8	128	58.8	139	58.8	70	58.8	98	58.8	60
58.82	151	58.82	154	58.82	62	58.82	110	58.82	59
58.84	140	58.84	157	58.84	69	58.84	95	58.84	54
58.86	131	58.86	177	58.86	55	58.86	114	58.86	69
58.88	121	58.88	180	58.88	63	58.88	89	58.88	71
58.9	133	58.9	169	58.9	69	58.9	86	58.9	74
58.92	137	58.92	174	58.92	75	58.92	102	58.92	70
58.94	149	58.94	164	58.94	62	58.94	83	58.94	62
58.96	140	58.96	169	58.96	61	58.96	101	58.96	71
58.98	149	58.98	170	58.98	63	58.98	100	58.98	68
59	134	59	167	59	69	59	100	59	67
59.02	135	59.02	168	59.02	63	59.02	107	59.02	67
59.04	139	59.04	157	59.04	74	59.04	99	59.04	65
59.06	147	59.06	171	59.06	61	59.06	106	59.06	60
59.08	152	59.08	153	59.08	60	59.08	97	59.08	69
59.1	138	59.1	164	59.1	70	59.1	106	59.1	69
59.12	134	59.12	160	59.12	66	59.12	100	59.12	68
59.14	143	59.14	163	59.14	74	59.14	83	59.14	69
59.16	148	59.16	155	59.16	71	59.16	100	59.16	65
59.18	127	59.18	158	59.18	72	59.18	102	59.18	60
59.2	142	59.2	158	59.2	74	59.2	90	59.2	57
59.22	133	59.22	165	59.22	65	59.22	100	59.22	80
59.24	132	59.24	155	59.24	69	59.24	110	59.24	74
59.26	128	59.26	158	59.26	70	59.26	97	59.26	71
59.28	143	59.28	151	59.28	67	59.28	113	59.28	66
59.3	148	59.3	166	59.3	78	59.3	104	59.3	59
59.32	157	59.32	156	59.32	83	59.32	110	59.32	77
59.34	145	59.34	160	59.34	77	59.34	89	59.34	69
59.36	154	59.36	185	59.36	74	59.36	96	59.36	80
59.38	148	59.38	165	59.38	66	59.38	92	59.38	61
59.4	142	59.4	166	59.4	75	59.4	98	59.4	79
59.42	137	59.42	157	59.42	74	59.42	92	59.42	63
59.44	141	59.44	155	59.44	72	59.44	114	59.44	70
59.46	153	59.46	177	59.46	71	59.46	107	59.46	58
59.48	141	59.48	161	59.48	93	59.48	101	59.48	56
59.5	138	59.5	150	59.5	73	59.5	98	59.5	77
59.52	149	59.52	175	59.52	67	59.52	102	59.52	72
59.54	140	59.54	171	59.54	64	59.54	100	59.54	57
59.56	139	59.56	172	59.56	67	59.56	99	59.56	74
59.58	116	59.58	148	59.58	64	59.58	114	59.58	72
59.6	142	59.6	162	59.6	75	59.6	92	59.6	70
59.62	152	59.62	176	59.62	61	59.62	86	59.62	65
59.64	142	59.64	176	59.64	76	59.64	99	59.64	66
59.66	137	59.66	169	59.66	68	59.66	121	59.66	63
59.68	142	59.68	172	59.68	73	59.68	121	59.68	64
59.7	139	59.7	173	59.7	66	59.7	109	59.7	74
59.72	119	59.72	153	59.72	63	59.72	106	59.72	78
59.74	140	59.74	169	59.74	74	59.74	105	59.74	77
59.76	150	59.76	184	59.76	69	59.76	101	59.76	65
59.78	161	59.78	185	59.78	69	59.78	111	59.78	68
59.8	138	59.8	188	59.8	66	59.8	117	59.8	63
59.82	141	59.82	182	59.82	59	59.82	108	59.82	77
59.84	147	59.84	187	59.84	65	59.84	100	59.84	68
59.86	132	59.86	227	59.86	63	59.86	109	59.86	72
59.88	140	59.88	213	59.88	62	59.88	123	59.88	89
59.9	167	59.9	225	59.9	63	59.9	120	59.9	76
59.92	180	59.92	218	59.92	83	59.92	135	59.92	70
59.94	203	59.94	225	59.94	72	59.94	147	59.94	84
59.96	223	59.96	224	59.96	78	59.96	155	59.96	62
59.98	215	59.98	240	59.98	75	59.98	165	59.98	74
60	241	60	254	60	71	60	156	60	66

## Sheet: Figure 3f
			Zn(0002)
0 min		5 min		10 min		20 min		30 min
2θ (o)	Intensity (a.u.)	2θ (o)	Intensity (a.u.)	2θ (o)	Intensity (a.u.)	2θ (o)	Intensity (a.u.)	2θ (o)	Intensity (a.u.)
30	82	30	119	30	95	30	99	30	130
30.02	94	30.02	104	30.02	84	30.02	131	30.02	120
30.04	90	30.04	103	30.04	94	30.04	119	30.04	114
30.06	94	30.06	105	30.06	92	30.06	120	30.06	91
30.08	99	30.08	102	30.08	93	30.08	129	30.08	117
30.1	92	30.1	95	30.1	74	30.1	113	30.1	110
30.12	105	30.12	92	30.12	75	30.12	103	30.12	103
30.14	105	30.14	103	30.14	91	30.14	123	30.14	105
30.16	99	30.16	107	30.16	91	30.16	124	30.16	94
30.18	90	30.18	106	30.18	92	30.18	116	30.18	103
30.2	89	30.2	116	30.2	87	30.2	112	30.2	99
30.22	104	30.22	104	30.22	72	30.22	129	30.22	89
30.24	98	30.24	100	30.24	81	30.24	121	30.24	109
30.26	78	30.26	101	30.26	89	30.26	122	30.26	111
30.28	90	30.28	107	30.28	94	30.28	111	30.28	103
30.3	89	30.3	111	30.3	89	30.3	122	30.3	119
30.32	90	30.32	106	30.32	89	30.32	118	30.32	115
30.34	81	30.34	97	30.34	70	30.34	128	30.34	101
30.36	104	30.36	103	30.36	80	30.36	111	30.36	120
30.38	104	30.38	126	30.38	86	30.38	122	30.38	117
30.4	104	30.4	92	30.4	75	30.4	117	30.4	104
30.42	93	30.42	111	30.42	72	30.42	117	30.42	117
30.44	87	30.44	106	30.44	78	30.44	109	30.44	125
30.46	120	30.46	107	30.46	73	30.46	135	30.46	119
30.48	120	30.48	104	30.48	82	30.48	119	30.48	105
30.5	100	30.5	114	30.5	86	30.5	111	30.5	108
30.52	119	30.52	94	30.52	81	30.52	118	30.52	121
30.54	89	30.54	97	30.54	93	30.54	128	30.54	112
30.56	95	30.56	105	30.56	90	30.56	125	30.56	123
30.58	97	30.58	106	30.58	104	30.58	124	30.58	111
30.6	92	30.6	112	30.6	81	30.6	120	30.6	111
30.62	98	30.62	117	30.62	86	30.62	122	30.62	101
30.64	101	30.64	128	30.64	100	30.64	135	30.64	108
30.66	101	30.66	114	30.66	73	30.66	126	30.66	116
30.68	92	30.68	132	30.68	76	30.68	118	30.68	109
30.7	109	30.7	121	30.7	84	30.7	118	30.7	117
30.72	113	30.72	105	30.72	80	30.72	122	30.72	100
30.74	107	30.74	106	30.74	84	30.74	128	30.74	117
30.76	94	30.76	110	30.76	77	30.76	130	30.76	108
30.78	97	30.78	104	30.78	81	30.78	102	30.78	120
30.8	91	30.8	103	30.8	79	30.8	138	30.8	122
30.82	105	30.82	130	30.82	97	30.82	136	30.82	124
30.84	92	30.84	122	30.84	90	30.84	150	30.84	114
30.86	93	30.86	114	30.86	95	30.86	142	30.86	115
30.88	100	30.88	109	30.88	88	30.88	122	30.88	112
30.9	101	30.9	106	30.9	85	30.9	123	30.9	110
30.92	98	30.92	105	30.92	87	30.92	121	30.92	114
30.94	106	30.94	106	30.94	100	30.94	119	30.94	127
30.96	90	30.96	114	30.96	99	30.96	139	30.96	132
30.98	104	30.98	120	30.98	97	30.98	122	30.98	114
31	103	31	106	31	94	31	119	31	119
31.02	105	31.02	97	31.02	90	31.02	126	31.02	120
31.04	106	31.04	90	31.04	83	31.04	116	31.04	126
31.06	106	31.06	117	31.06	99	31.06	130	31.06	123
31.08	114	31.08	91	31.08	79	31.08	120	31.08	116
31.1	108	31.1	127	31.1	95	31.1	115	31.1	127
31.12	117	31.12	121	31.12	79	31.12	132	31.12	110
31.14	119	31.14	104	31.14	85	31.14	126	31.14	125
31.16	108	31.16	114	31.16	87	31.16	147	31.16	119
31.18	102	31.18	119	31.18	95	31.18	136	31.18	137
31.2	97	31.2	123	31.2	101	31.2	136	31.2	103
31.22	102	31.22	108	31.22	94	31.22	143	31.22	125
31.24	94	31.24	120	31.24	93	31.24	131	31.24	120
31.26	121	31.26	108	31.26	89	31.26	132	31.26	126
31.28	104	31.28	122	31.28	92	31.28	151	31.28	114
31.3	92	31.3	102	31.3	108	31.3	146	31.3	127
31.32	99	31.32	107	31.32	99	31.32	132	31.32	121
31.34	103	31.34	93	31.34	90	31.34	127	31.34	125
31.36	103	31.36	111	31.36	90	31.36	120	31.36	125
31.38	119	31.38	116	31.38	102	31.38	131	31.38	138
31.4	102	31.4	112	31.4	99	31.4	138	31.4	132
31.42	118	31.42	103	31.42	78	31.42	136	31.42	115
31.44	114	31.44	130	31.44	77	31.44	129	31.44	94
31.46	109	31.46	112	31.46	84	31.46	134	31.46	116
31.48	109	31.48	128	31.48	87	31.48	149	31.48	123
31.5	97	31.5	113	31.5	83	31.5	154	31.5	125
31.52	110	31.52	132	31.52	91	31.52	124	31.52	142
31.54	110	31.54	119	31.54	97	31.54	132	31.54	122
31.56	115	31.56	120	31.56	103	31.56	127	31.56	116
31.58	111	31.58	111	31.58	97	31.58	138	31.58	132
31.6	115	31.6	121	31.6	109	31.6	146	31.6	114
31.62	108	31.62	110	31.62	91	31.62	143	31.62	135
31.64	118	31.64	124	31.64	105	31.64	130	31.64	130
31.66	110	31.66	114	31.66	88	31.66	139	31.66	104
31.68	103	31.68	116	31.68	106	31.68	140	31.68	114
31.7	111	31.7	123	31.7	107	31.7	137	31.7	126
31.72	110	31.72	118	31.72	83	31.72	137	31.72	125
31.74	105	31.74	130	31.74	92	31.74	132	31.74	132
31.76	114	31.76	126	31.76	92	31.76	127	31.76	134
31.78	115	31.78	112	31.78	93	31.78	135	31.78	137
31.8	142	31.8	106	31.8	81	31.8	148	31.8	122
31.82	115	31.82	112	31.82	105	31.82	133	31.82	122
31.84	119	31.84	134	31.84	108	31.84	141	31.84	121
31.86	115	31.86	118	31.86	93	31.86	143	31.86	138
31.88	111	31.88	127	31.88	108	31.88	121	31.88	110
31.9	122	31.9	138	31.9	100	31.9	151	31.9	116
31.92	99	31.92	125	31.92	95	31.92	158	31.92	122
31.94	113	31.94	125	31.94	99	31.94	156	31.94	135
31.96	126	31.96	109	31.96	99	31.96	141	31.96	130
31.98	124	31.98	117	31.98	86	31.98	125	31.98	151
32	128	32	113	32	89	32	137	32	110
32.02	122	32.02	117	32.02	89	32.02	158	32.02	136
32.04	119	32.04	138	32.04	111	32.04	138	32.04	143
32.06	111	32.06	125	32.06	100	32.06	162	32.06	124
32.08	113	32.08	118	32.08	93	32.08	178	32.08	143
32.1	127	32.1	131	32.1	101	32.1	154	32.1	119
32.12	130	32.12	127	32.12	104	32.12	155	32.12	126
32.14	135	32.14	122	32.14	105	32.14	148	32.14	133
32.16	132	32.16	147	32.16	104	32.16	168	32.16	125
32.18	113	32.18	116	32.18	91	32.18	156	32.18	136
32.2	120	32.2	141	32.2	86	32.2	164	32.2	130
32.22	127	32.22	146	32.22	112	32.22	172	32.22	143
32.24	125	32.24	142	32.24	98	32.24	160	32.24	135
32.26	130	32.26	128	32.26	102	32.26	169	32.26	136
32.28	122	32.28	132	32.28	112	32.28	156	32.28	144
32.3	132	32.3	128	32.3	108	32.3	153	32.3	148
32.32	121	32.32	126	32.32	106	32.32	159	32.32	126
32.34	138	32.34	130	32.34	93	32.34	141	32.34	144
32.36	139	32.36	128	32.36	94	32.36	152	32.36	124
32.38	135	32.38	139	32.38	82	32.38	146	32.38	121
32.4	122	32.4	120	32.4	96	32.4	157	32.4	121
32.42	127	32.42	114	32.42	110	32.42	170	32.42	129
32.44	109	32.44	124	32.44	92	32.44	155	32.44	128
32.46	124	32.46	138	32.46	115	32.46	162	32.46	131
32.48	121	32.48	126	32.48	98	32.48	180	32.48	143
32.5	145	32.5	141	32.5	100	32.5	148	32.5	131
32.52	125	32.52	139	32.52	112	32.52	164	32.52	147
32.54	121	32.54	123	32.54	98	32.54	169	32.54	156
32.56	113	32.56	136	32.56	98	32.56	151	32.56	158
32.58	138	32.58	151	32.58	105	32.58	149	32.58	166
32.6	135	32.6	158	32.6	91	32.6	145	32.6	148
32.62	144	32.62	152	32.62	88	32.62	163	32.62	142
32.64	128	32.64	147	32.64	109	32.64	151	32.64	139
32.66	133	32.66	177	32.66	100	32.66	164	32.66	146
32.68	127	32.68	185	32.68	104	32.68	163	32.68	146
32.7	131	32.7	180	32.7	102	32.7	148	32.7	129
32.72	132	32.72	222	32.72	104	32.72	178	32.72	138
32.74	150	32.74	189	32.74	107	32.74	175	32.74	141
32.76	170	32.76	167	32.76	112	32.76	214	32.76	150
32.78	217	32.78	203	32.78	103	32.78	271	32.78	145
32.8	203	32.8	183	32.8	116	32.8	349	32.8	139
32.82	242	32.82	149	32.82	94	32.82	415	32.82	134
32.84	255	32.84	150	32.84	115	32.84	449	32.84	164
32.86	213	32.86	165	32.86	119	32.86	360	32.86	160
32.88	207	32.88	161	32.88	111	32.88	256	32.88	161
32.9	190	32.9	156	32.9	100	32.9	196	32.9	153
32.92	175	32.92	128	32.92	94	32.92	200	32.92	146
32.94	175	32.94	139	32.94	110	32.94	153	32.94	167
32.96	161	32.96	151	32.96	107	32.96	194	32.96	179
32.98	149	32.98	130	32.98	106	32.98	191	32.98	237
33	161	33	148	33	108	33	171	33	282
33.02	133	33.02	160	33.02	114	33.02	175	33.02	308
33.04	143	33.04	149	33.04	110	33.04	189	33.04	301
33.06	146	33.06	144	33.06	119	33.06	193	33.06	245
33.08	135	33.08	126	33.08	87	33.08	176	33.08	172
33.1	146	33.1	132	33.1	126	33.1	179	33.1	157
33.12	146	33.12	137	33.12	117	33.12	164	33.12	148
33.14	137	33.14	138	33.14	121	33.14	178	33.14	160
33.16	141	33.16	128	33.16	132	33.16	180	33.16	162
33.18	142	33.18	122	33.18	136	33.18	181	33.18	161
33.2	139	33.2	130	33.2	181	33.2	181	33.2	159
33.22	140	33.22	138	33.22	194	33.22	177	33.22	155
33.24	141	33.24	150	33.24	186	33.24	169	33.24	152
33.26	141	33.26	140	33.26	203	33.26	159	33.26	169
33.28	133	33.28	128	33.28	187	33.28	170	33.28	146
33.3	155	33.3	125	33.3	167	33.3	179	33.3	168
33.32	148	33.32	135	33.32	135	33.32	162	33.32	160
33.34	158	33.34	165	33.34	117	33.34	164	33.34	150
33.36	120	33.36	145	33.36	137	33.36	163	33.36	157
33.38	118	33.38	156	33.38	116	33.38	183	33.38	148
33.4	143	33.4	143	33.4	129	33.4	188	33.4	149
33.42	133	33.42	128	33.42	111	33.42	176	33.42	147
33.44	135	33.44	145	33.44	111	33.44	172	33.44	150
33.46	137	33.46	150	33.46	113	33.46	173	33.46	146
33.48	136	33.48	166	33.48	117	33.48	165	33.48	164
33.5	120	33.5	162	33.5	111	33.5	168	33.5	137
33.52	132	33.52	143	33.52	123	33.52	165	33.52	146
33.54	110	33.54	122	33.54	123	33.54	182	33.54	160
33.56	138	33.56	122	33.56	117	33.56	158	33.56	141
33.58	143	33.58	138	33.58	129	33.58	153	33.58	140
33.6	128	33.6	135	33.6	142	33.6	177	33.6	156
33.62	145	33.62	136	33.62	112	33.62	166	33.62	150
33.64	143	33.64	148	33.64	125	33.64	180	33.64	146
33.66	135	33.66	152	33.66	115	33.66	177	33.66	164
33.68	138	33.68	141	33.68	121	33.68	189	33.68	163
33.7	142	33.7	150	33.7	113	33.7	209	33.7	150
33.72	143	33.72	129	33.72	129	33.72	182	33.72	156
33.74	144	33.74	160	33.74	138	33.74	181	33.74	167
33.76	149	33.76	150	33.76	118	33.76	183	33.76	177
33.78	141	33.78	139	33.78	113	33.78	204	33.78	156
33.8	138	33.8	163	33.8	105	33.8	180	33.8	153
33.82	144	33.82	149	33.82	108	33.82	170	33.82	155
33.84	136	33.84	137	33.84	111	33.84	189	33.84	143
33.86	136	33.86	168	33.86	114	33.86	206	33.86	151
33.88	150	33.88	165	33.88	118	33.88	186	33.88	165
33.9	161	33.9	155	33.9	103	33.9	187	33.9	161
33.92	144	33.92	157	33.92	121	33.92	190	33.92	147
33.94	161	33.94	145	33.94	116	33.94	193	33.94	173
33.96	160	33.96	146	33.96	103	33.96	182	33.96	166
33.98	144	33.98	151	33.98	122	33.98	182	33.98	148
34	142	34	137	34	107	34	192	34	146
34.02	138	34.02	160	34.02	114	34.02	176	34.02	151
34.04	128	34.04	170	34.04	97	34.04	188	34.04	157
34.06	160	34.06	146	34.06	126	34.06	180	34.06	165
34.08	128	34.08	152	34.08	106	34.08	161	34.08	144
34.1	139	34.1	165	34.1	115	34.1	183	34.1	170
34.12	145	34.12	149	34.12	118	34.12	177	34.12	168
34.14	162	34.14	156	34.14	115	34.14	183	34.14	178
34.16	167	34.16	149	34.16	121	34.16	199	34.16	166
34.18	138	34.18	159	34.18	122	34.18	200	34.18	175
34.2	148	34.2	161	34.2	131	34.2	186	34.2	166
34.22	154	34.22	159	34.22	136	34.22	209	34.22	178
34.24	157	34.24	173	34.24	132	34.24	199	34.24	157
34.26	168	34.26	185	34.26	116	34.26	172	34.26	158
34.28	160	34.28	161	34.28	128	34.28	175	34.28	172
34.3	153	34.3	177	34.3	139	34.3	186	34.3	196
34.32	160	34.32	192	34.32	129	34.32	195	34.32	163
34.34	170	34.34	176	34.34	146	34.34	209	34.34	167
34.36	165	34.36	189	34.36	140	34.36	205	34.36	156
34.38	145	34.38	197	34.38	113	34.38	189	34.38	152
34.4	135	34.4	202	34.4	121	34.4	203	34.4	156
34.42	153	34.42	208	34.42	120	34.42	180	34.42	171
34.44	152	34.44	211	34.44	116	34.44	202	34.44	171
34.46	156	34.46	210	34.46	109	34.46	179	34.46	155
34.48	167	34.48	226	34.48	116	34.48	177	34.48	183
34.5	148	34.5	229	34.5	127	34.5	206	34.5	171
34.52	151	34.52	234	34.52	125	34.52	206	34.52	169
34.54	174	34.54	211	34.54	119	34.54	193	34.54	173
34.56	158	34.56	201	34.56	136	34.56	198	34.56	148
34.58	163	34.58	204	34.58	127	34.58	184	34.58	144
34.6	165	34.6	177	34.6	135	34.6	205	34.6	166
34.62	168	34.62	184	34.62	133	34.62	175	34.62	164
34.64	180	34.64	196	34.64	130	34.64	196	34.64	174
34.66	149	34.66	200	34.66	112	34.66	198	34.66	183
34.68	167	34.68	179	34.68	135	34.68	227	34.68	178
34.7	157	34.7	186	34.7	132	34.7	218	34.7	194
34.72	152	34.72	171	34.72	139	34.72	194	34.72	184
34.74	150	34.74	164	34.74	125	34.74	189	34.74	174
34.76	148	34.76	166	34.76	125	34.76	201	34.76	184
34.78	154	34.78	167	34.78	130	34.78	206	34.78	176
34.8	167	34.8	181	34.8	125	34.8	192	34.8	178
34.82	174	34.82	162	34.82	132	34.82	204	34.82	196
34.84	153	34.84	164	34.84	123	34.84	218	34.84	174
34.86	170	34.86	158	34.86	136	34.86	222	34.86	174
34.88	170	34.88	180	34.88	151	34.88	213	34.88	171
34.9	184	34.9	168	34.9	137	34.9	228	34.9	178
34.92	175	34.92	194	34.92	135	34.92	196	34.92	172
34.94	167	34.94	170	34.94	113	34.94	209	34.94	172
34.96	190	34.96	191	34.96	136	34.96	205	34.96	209
34.98	171	34.98	220	34.98	140	34.98	207	34.98	188
35	167	35	207	35	144	35	199	35	152
35.02	166	35.02	218	35.02	132	35.02	215	35.02	166
35.04	160	35.04	236	35.04	123	35.04	220	35.04	171
35.06	189	35.06	261	35.06	129	35.06	222	35.06	186
35.08	182	35.08	250	35.08	125	35.08	247	35.08	177
35.1	195	35.1	281	35.1	130	35.1	248	35.1	189
35.12	228	35.12	307	35.12	131	35.12	283	35.12	152
35.14	238	35.14	276	35.14	131	35.14	329	35.14	192
35.16	281	35.16	284	35.16	119	35.16	413	35.16	165
35.18	326	35.18	291	35.18	125	35.18	503	35.18	162
35.2	345	35.2	324	35.2	122	35.2	484	35.2	179
35.22	379	35.22	327	35.22	138	35.22	499	35.22	199
35.24	397	35.24	308	35.24	142	35.24	494	35.24	206
35.26	394	35.26	285	35.26	128	35.26	486	35.26	214
35.28	374	35.28	312	35.28	154	35.28	522	35.28	189
35.3	403	35.3	310	35.3	136	35.3	539	35.3	205
35.32	389	35.32	300	35.32	146	35.32	523	35.32	210
35.34	417	35.34	320	35.34	147	35.34	474	35.34	277
35.36	414	35.36	310	35.36	128	35.36	514	35.36	316
35.38	425	35.38	298	35.38	134	35.38	530	35.38	347
35.4	396	35.4	269	35.4	138	35.4	516	35.4	362
35.42	387	35.42	291	35.42	131	35.42	540	35.42	369
35.44	401	35.44	315	35.44	138	35.44	533	35.44	355
35.46	406	35.46	310	35.46	168	35.46	517	35.46	344
35.48	413	35.48	340	35.48	163	35.48	540	35.48	371
35.5	449	35.5	307	35.5	143	35.5	532	35.5	377
35.52	414	35.52	337	35.52	168	35.52	535	35.52	376
35.54	422	35.54	345	35.54	185	35.54	529	35.54	362
35.56	437	35.56	339	35.56	215	35.56	516	35.56	370
35.58	418	35.58	345	35.58	229	35.58	490	35.58	403
35.6	414	35.6	383	35.6	235	35.6	523	35.6	353
35.62	410	35.62	398	35.62	267	35.62	516	35.62	395
35.64	434	35.64	407	35.64	285	35.64	527	35.64	397
35.66	409	35.66	435	35.66	266	35.66	539	35.66	368
35.68	445	35.68	476	35.68	272	35.68	593	35.68	388
35.7	463	35.7	464	35.7	246	35.7	558	35.7	362
35.72	474	35.72	482	35.72	244	35.72	580	35.72	380
35.74	506	35.74	522	35.74	259	35.74	600	35.74	368
35.76	458	35.76	509	35.76	271	35.76	618	35.76	389
35.78	524	35.78	546	35.78	284	35.78	592	35.78	385
35.8	524	35.8	577	35.8	275	35.8	612	35.8	365
35.82	601	35.82	612	35.82	286	35.82	618	35.82	390
35.84	615	35.84	602	35.84	257	35.84	714	35.84	380
35.86	651	35.86	593	35.86	270	35.86	776	35.86	407
35.88	749	35.88	644	35.88	285	35.88	809	35.88	392
35.9	795	35.9	616	35.9	294	35.9	816	35.9	367
35.92	847	35.92	665	35.92	280	35.92	926	35.92	453
35.94	905	35.94	656	35.94	246	35.94	1017	35.94	425
35.96	934	35.96	667	35.96	275	35.96	1083	35.96	409
35.98	948	35.98	691	35.98	283	35.98	1175	35.98	410
36	1029	36	737	36	276	36	1128	36	434
36.02	1093	36.02	761	36.02	281	36.02	1169	36.02	479
36.04	1104	36.04	834	36.04	284	36.04	1241	36.04	524
36.06	1179	36.06	939	36.06	301	36.06	1275	36.06	552
36.08	1192	36.08	1087	36.08	283	36.08	1283	36.08	530
36.1	1199	36.1	1362	36.1	297	36.1	1303	36.1	574
36.12	1214	36.12	1744	36.12	287	36.12	1417	36.12	597
36.14	1251	36.14	2634	36.14	307	36.14	1412	36.14	684
36.16	1394	36.16	4105	36.16	309	36.16	1565	36.16	663
36.18	1471	36.18	5989	36.18	303	36.18	1641	36.18	689
36.2	1553	36.2	8683	36.2	323	36.2	1810	36.2	687
36.22	1817	36.22	11947	36.22	355	36.22	2214	36.22	738
36.24	2120	36.24	16329	36.24	408	36.24	2589	36.24	767
36.26	2410	36.26	20514	36.26	387	36.26	3005	36.26	825
36.28	2916	36.28	25248	36.28	415	36.28	3410	36.28	803
36.3	3824	36.3	29284	36.3	435	36.3	3909	36.3	790
36.32	5801	36.32	32860	36.32	421	36.32	5100	36.32	869
36.34	10406	36.34	35728	36.34	493	36.34	8661	36.34	891
36.36	19123	36.36	36517	36.36	487	36.36	18348	36.36	987
36.38	32665	36.38	32221	36.38	493	36.38	42651	36.38	1064
36.4	48865	36.4	25476	36.4	529	36.4	85902	36.4	1198
36.42	59031	36.42	20052	36.42	512	36.42	120185	36.42	1490
36.44	58563	36.44	16889	36.44	554	36.44	106414	36.44	1751
36.46	52417	36.46	14346	36.46	558	36.46	69853	36.46	2090
36.48	48427	36.48	10447	36.48	632	36.48	52302	36.48	2304
36.5	47021	36.5	6153	36.5	574	36.5	58838	36.5	2831
36.52	43151	36.52	3366	36.52	593	36.52	63082	36.52	4359
36.54	36118	36.54	1990	36.54	620	36.54	46638	36.54	8526
36.56	28196	36.56	1399	36.56	678	36.56	25313	36.56	18379
36.58	20859	36.58	1115	36.58	812	36.58	11980	36.58	37400
36.6	16051	36.6	886	36.6	873	36.6	6053	36.6	64108
36.62	12502	36.62	869	36.62	929	36.62	3812	36.62	76784
36.64	10039	36.64	752	36.64	1176	36.64	2848	36.64	59878
36.66	8134	36.66	701	36.66	1328	36.66	2382	36.66	37456
36.68	6778	36.68	675	36.68	1714	36.68	2027	36.68	32117
36.7	5555	36.7	671	36.7	2330	36.7	1862	36.7	38314
36.72	4593	36.72	602	36.72	3693	36.72	1667	36.72	37456
36.74	4061	36.74	534	36.74	6628	36.74	1590	36.74	23751
36.76	3444	36.76	520	36.76	11715	36.76	1519	36.76	11163
36.78	2936	36.78	482	36.78	19258	36.78	1357	36.78	5051
36.8	2481	36.8	466	36.8	28593	36.8	1251	36.8	2946
36.82	2114	36.82	421	36.82	36976	36.82	1185	36.82	2063
36.84	1716	36.84	391	36.84	40874	36.84	1033	36.84	1679
36.86	1443	36.86	358	36.86	38264	36.86	928	36.86	1451
36.88	1253	36.88	331	36.88	31883	36.88	864	36.88	1355
36.9	1026	36.9	348	36.9	26708	36.9	765	36.9	1221
36.92	882	36.92	328	36.92	23749	36.92	716	36.92	1174
36.94	771	36.94	313	36.94	20523	36.94	641	36.94	1129
36.96	707	36.96	304	36.96	15608	36.96	641	36.96	1127
36.98	601	36.98	341	36.98	10026	36.98	590	36.98	1041
37	598	37	313	37	5501	37	588	37	974
37.02	565	37.02	312	37.02	2963	37.02	560	37.02	834
37.04	537	37.04	281	37.04	1763	37.04	596	37.04	730
37.06	484	37.06	300	37.06	1284	37.06	563	37.06	664
37.08	473	37.08	290	37.08	1094	37.08	503	37.08	614
37.1	478	37.1	296	37.1	966	37.1	497	37.1	573
37.12	441	37.12	293	37.12	887	37.12	485	37.12	512
37.14	424	37.14	297	37.14	814	37.14	436	37.14	458
37.16	400	37.16	268	37.16	778	37.16	449	37.16	437
37.18	398	37.18	268	37.18	695	37.18	459	37.18	434
37.2	379	37.2	290	37.2	642	37.2	470	37.2	431
37.22	369	37.22	260	37.22	637	37.22	450	37.22	418
37.24	368	37.24	258	37.24	565	37.24	429	37.24	420
37.26	351	37.26	278	37.26	543	37.26	417	37.26	395
37.28	376	37.28	244	37.28	474	37.28	406	37.28	363
37.3	366	37.3	240	37.3	444	37.3	447	37.3	389
37.32	350	37.32	238	37.32	394	37.32	416	37.32	362
37.34	341	37.34	244	37.34	340	37.34	396	37.34	357
37.36	331	37.36	230	37.36	351	37.36	381	37.36	388
37.38	338	37.38	262	37.38	335	37.38	401	37.38	338
37.4	310	37.4	261	37.4	325	37.4	420	37.4	352
37.42	350	37.42	245	37.42	303	37.42	415	37.42	337
37.44	317	37.44	240	37.44	282	37.44	397	37.44	321
37.46	317	37.46	239	37.46	274	37.46	400	37.46	313
37.48	304	37.48	244	37.48	277	37.48	415	37.48	344
37.5	299	37.5	248	37.5	245	37.5	396	37.5	328
37.52	304	37.52	247	37.52	269	37.52	353	37.52	308
37.54	301	37.54	216	37.54	271	37.54	373	37.54	309
37.56	288	37.56	253	37.56	249	37.56	399	37.56	320
37.58	310	37.58	230	37.58	263	37.58	379	37.58	288
37.6	263	37.6	239	37.6	262	37.6	351	37.6	287
37.62	290	37.62	244	37.62	218	37.62	359	37.62	278
37.64	287	37.64	232	37.64	240	37.64	366	37.64	285
37.66	290	37.66	213	37.66	252	37.66	370	37.66	295
37.68	289	37.68	226	37.68	248	37.68	359	37.68	308
37.7	279	37.7	233	37.7	226	37.7	340	37.7	278
37.72	266	37.72	203	37.72	217	37.72	355	37.72	268
37.74	306	37.74	211	37.74	219	37.74	361	37.74	282
37.76	261	37.76	233	37.76	223	37.76	343	37.76	306
37.78	268	37.78	249	37.78	203	37.78	327	37.78	301
37.8	307	37.8	235	37.8	214	37.8	344	37.8	303
37.82	289	37.82	223	37.82	241	37.82	345	37.82	290
37.84	297	37.84	227	37.84	226	37.84	351	37.84	280
37.86	278	37.86	213	37.86	220	37.86	331	37.86	293
37.88	272	37.88	226	37.88	227	37.88	299	37.88	282
37.9	251	37.9	206	37.9	230	37.9	335	37.9	280
37.92	260	37.92	187	37.92	208	37.92	345	37.92	259
37.94	261	37.94	247	37.94	195	37.94	365	37.94	266
37.96	253	37.96	196	37.96	198	37.96	288	37.96	261
37.98	251	37.98	200	37.98	191	37.98	313	37.98	286
38	246	38	219	38	199	38	345	38	251
38.02	241	38.02	209	38.02	211	38.02	313	38.02	243
38.04	243	38.04	216	38.04	192	38.04	316	38.04	249
38.06	262	38.06	212	38.06	183	38.06	323	38.06	254
38.08	259	38.08	225	38.08	170	38.08	305	38.08	267
38.1	238	38.1	216	38.1	195	38.1	326	38.1	253
38.12	235	38.12	203	38.12	214	38.12	329	38.12	237
38.14	233	38.14	201	38.14	190	38.14	317	38.14	236
38.16	243	38.16	197	38.16	218	38.16	317	38.16	247
38.18	231	38.18	201	38.18	185	38.18	326	38.18	247
38.2	235	38.2	187	38.2	191	38.2	339	38.2	255
38.22	238	38.22	194	38.22	189	38.22	276	38.22	231
38.24	248	38.24	194	38.24	200	38.24	278	38.24	265
38.26	246	38.26	212	38.26	194	38.26	280	38.26	272
38.28	225	38.28	201	38.28	170	38.28	272	38.28	279
38.3	244	38.3	239	38.3	207	38.3	294	38.3	250
38.32	228	38.32	203	38.32	181	38.32	296	38.32	264
38.34	237	38.34	209	38.34	196	38.34	278	38.34	272
38.36	217	38.36	199	38.36	197	38.36	305	38.36	238
38.38	224	38.38	205	38.38	196	38.38	264	38.38	245
38.4	227	38.4	196	38.4	198	38.4	287	38.4	235
38.42	225	38.42	199	38.42	202	38.42	275	38.42	225
38.44	234	38.44	183	38.44	194	38.44	290	38.44	242
38.46	218	38.46	213	38.46	191	38.46	286	38.46	236
38.48	241	38.48	200	38.48	204	38.48	301	38.48	263
38.5	260	38.5	197	38.5	198	38.5	278	38.5	223
38.52	218	38.52	183	38.52	190	38.52	291	38.52	242
38.54	237	38.54	156	38.54	169	38.54	289	38.54	256
38.56	220	38.56	156	38.56	185	38.56	296	38.56	234
38.58	228	38.58	188	38.58	177	38.58	290	38.58	235
38.6	211	38.6	198	38.6	180	38.6	258	38.6	232
38.62	213	38.62	177	38.62	178	38.62	286	38.62	238
38.64	197	38.64	186	38.64	194	38.64	289	38.64	237
38.66	224	38.66	183	38.66	179	38.66	269	38.66	225
38.68	210	38.68	167	38.68	173	38.68	246	38.68	223
38.7	222	38.7	177	38.7	184	38.7	261	38.7	226
38.72	207	38.72	189	38.72	177	38.72	252	38.72	215
38.74	193	38.74	197	38.74	188	38.74	282	38.74	222
38.76	219	38.76	176	38.76	181	38.76	268	38.76	234
38.78	211	38.78	173	38.78	175	38.78	255	38.78	244
38.8	196	38.8	211	38.8	192	38.8	268	38.8	243
38.82	221	38.82	183	38.82	163	38.82	258	38.82	237
38.84	228	38.84	187	38.84	172	38.84	265	38.84	233
38.86	229	38.86	170	38.86	182	38.86	248	38.86	209
38.88	196	38.88	172	38.88	161	38.88	274	38.88	204
38.9	198	38.9	164	38.9	147	38.9	267	38.9	232
38.92	229	38.92	174	38.92	154	38.92	255	38.92	224
38.94	206	38.94	180	38.94	173	38.94	255	38.94	219
38.96	199	38.96	163	38.96	165	38.96	264	38.96	203
38.98	192	38.98	203	38.98	164	38.98	276	38.98	230
39	201	39	181	39	170	39	268	39	202
39.02	213	39.02	189	39.02	166	39.02	250	39.02	221
39.04	217	39.04	184	39.04	179	39.04	263	39.04	194
39.06	194	39.06	204	39.06	147	39.06	229	39.06	250
39.08	195	39.08	193	39.08	170	39.08	214	39.08	195
39.1	224	39.1	189	39.1	151	39.1	210	39.1	216
39.12	231	39.12	196	39.12	148	39.12	239	39.12	208
39.14	185	39.14	196	39.14	162	39.14	239	39.14	228
39.16	188	39.16	169	39.16	172	39.16	259	39.16	208
39.18	226	39.18	175	39.18	155	39.18	236	39.18	207
39.2	212	39.2	172	39.2	151	39.2	259	39.2	214
39.22	195	39.22	187	39.22	170	39.22	256	39.22	198
39.24	200	39.24	203	39.24	164	39.24	249	39.24	189
39.26	177	39.26	184	39.26	159	39.26	237	39.26	211
39.28	195	39.28	185	39.28	163	39.28	268	39.28	194
39.3	203	39.3	174	39.3	145	39.3	263	39.3	219
39.32	190	39.32	158	39.32	159	39.32	231	39.32	208
39.34	207	39.34	180	39.34	160	39.34	226	39.34	212
39.36	190	39.36	174	39.36	179	39.36	213	39.36	223
39.38	169	39.38	171	39.38	165	39.38	225	39.38	210
39.4	204	39.4	148	39.4	157	39.4	236	39.4	235
39.42	191	39.42	154	39.42	166	39.42	235	39.42	198
39.44	193	39.44	144	39.44	147	39.44	241	39.44	235
39.46	188	39.46	160	39.46	177	39.46	222	39.46	221
39.48	162	39.48	179	39.48	142	39.48	248	39.48	233
39.5	179	39.5	170	39.5	160	39.5	248	39.5	219
39.52	190	39.52	169	39.52	149	39.52	227	39.52	212
39.54	194	39.54	173	39.54	158	39.54	251	39.54	197
39.56	199	39.56	158	39.56	158	39.56	231	39.56	178
39.58	179	39.58	154	39.58	157	39.58	216	39.58	196
39.6	194	39.6	165	39.6	167	39.6	237	39.6	209
39.62	202	39.62	173	39.62	168	39.62	231	39.62	208
39.64	188	39.64	152	39.64	161	39.64	228	39.64	227
39.66	188	39.66	188	39.66	147	39.66	206	39.66	196
39.68	169	39.68	188	39.68	166	39.68	268	39.68	196
39.7	184	39.7	176	39.7	158	39.7	270	39.7	197
39.72	171	39.72	152	39.72	158	39.72	241	39.72	208
39.74	201	39.74	164	39.74	155	39.74	218	39.74	216
39.76	186	39.76	170	39.76	148	39.76	249	39.76	225
39.78	176	39.78	156	39.78	156	39.78	224	39.78	221
39.8	174	39.8	162	39.8	138	39.8	208	39.8	198
39.82	172	39.82	153	39.82	154	39.82	247	39.82	208
39.84	170	39.84	179	39.84	154	39.84	238	39.84	184
39.86	179	39.86	153	39.86	151	39.86	234	39.86	186
39.88	173	39.88	167	39.88	136	39.88	235	39.88	198
39.9	172	39.9	196	39.9	143	39.9	225	39.9	221
39.92	179	39.92	153	39.92	145	39.92	193	39.92	181
39.94	170	39.94	177	39.94	137	39.94	220	39.94	182
39.96	194	39.96	161	39.96	154	39.96	200	39.96	187
39.98	150	39.98	157	39.98	147	39.98	203	39.98	179
40	153	40	146	40	151	40	191	40	190
40.02	164	40.02	174	40.02	162	40.02	194	40.02	189
40.04	193	40.04	164	40.04	140	40.04	214	40.04	219
40.06	181	40.06	155	40.06	158	40.06	213	40.06	222
40.08	167	40.08	160	40.08	135	40.08	192	40.08	188
40.1	177	40.1	176	40.1	149	40.1	190	40.1	188
40.12	163	40.12	194	40.12	134	40.12	207	40.12	185
40.14	186	40.14	191	40.14	138	40.14	209	40.14	184
40.16	183	40.16	177	40.16	136	40.16	225	40.16	192
40.18	169	40.18	165	40.18	136	40.18	196	40.18	188
40.2	175	40.2	168	40.2	145	40.2	212	40.2	192
40.22	186	40.22	172	40.22	152	40.22	205	40.22	193
40.24	157	40.24	152	40.24	161	40.24	213	40.24	209
40.26	172	40.26	179	40.26	136	40.26	202	40.26	206
40.28	163	40.28	171	40.28	127	40.28	190	40.28	205
40.3	156	40.3	159	40.3	135	40.3	185	40.3	206
40.32	169	40.32	173	40.32	133	40.32	231	40.32	159
40.34	179	40.34	179	40.34	128	40.34	212	40.34	199
40.36	170	40.36	166	40.36	121	40.36	211	40.36	187
40.38	182	40.38	158	40.38	141	40.38	206	40.38	208
40.4	173	40.4	171	40.4	132	40.4	208	40.4	196
40.42	170	40.42	154	40.42	139	40.42	214	40.42	197
40.44	173	40.44	131	40.44	142	40.44	205	40.44	186
40.46	169	40.46	153	40.46	130	40.46	207	40.46	174
40.48	175	40.48	160	40.48	135	40.48	197	40.48	180
40.5	160	40.5	145	40.5	139	40.5	196	40.5	157
40.52	165	40.52	154	40.52	140	40.52	203	40.52	179
40.54	175	40.54	142	40.54	142	40.54	194	40.54	194
40.56	150	40.56	148	40.56	131	40.56	186	40.56	193
40.58	158	40.58	160	40.58	145	40.58	191	40.58	197
40.6	156	40.6	159	40.6	132	40.6	198	40.6	192
40.62	153	40.62	180	40.62	141	40.62	218	40.62	170
40.64	179	40.64	187	40.64	131	40.64	205	40.64	181
40.66	164	40.66	173	40.66	149	40.66	203	40.66	181
40.68	164	40.68	171	40.68	127	40.68	178	40.68	178
40.7	151	40.7	154	40.7	161	40.7	209	40.7	194
40.72	158	40.72	165	40.72	127	40.72	188	40.72	196
40.74	179	40.74	151	40.74	126	40.74	193	40.74	201
40.76	139	40.76	150	40.76	130	40.76	187	40.76	208
40.78	155	40.78	160	40.78	149	40.78	183	40.78	175
40.8	154	40.8	135	40.8	143	40.8	190	40.8	160
40.82	142	40.82	134	40.82	139	40.82	209	40.82	200
40.84	164	40.84	183	40.84	150	40.84	189	40.84	175
40.86	167	40.86	178	40.86	161	40.86	192	40.86	184
40.88	172	40.88	147	40.88	135	40.88	200	40.88	183
40.9	145	40.9	143	40.9	122	40.9	198	40.9	188
40.92	168	40.92	149	40.92	140	40.92	182	40.92	178
40.94	141	40.94	143	40.94	142	40.94	182	40.94	164
40.96	145	40.96	142	40.96	138	40.96	199	40.96	172
40.98	148	40.98	163	40.98	138	40.98	204	40.98	182
41	162	41	162	41	132	41	188	41	167
41.02	156	41.02	180	41.02	141	41.02	197	41.02	179
41.04	149	41.04	163	41.04	135	41.04	166	41.04	178
41.06	147	41.06	170	41.06	130	41.06	198	41.06	163
41.08	172	41.08	145	41.08	137	41.08	181	41.08	184
41.1	173	41.1	155	41.1	133	41.1	210	41.1	179
41.12	175	41.12	150	41.12	128	41.12	175	41.12	157
41.14	160	41.14	149	41.14	150	41.14	208	41.14	176
41.16	151	41.16	175	41.16	141	41.16	197	41.16	180
41.18	160	41.18	163	41.18	136	41.18	174	41.18	182
41.2	138	41.2	155	41.2	136	41.2	175	41.2	177
41.22	164	41.22	161	41.22	144	41.22	184	41.22	188
41.24	142	41.24	138	41.24	132	41.24	202	41.24	162
41.26	157	41.26	144	41.26	116	41.26	207	41.26	187
41.28	158	41.28	151	41.28	113	41.28	196	41.28	176
41.3	156	41.3	173	41.3	130	41.3	167	41.3	177
41.32	152	41.32	153	41.32	141	41.32	180	41.32	177
41.34	177	41.34	144	41.34	132	41.34	183	41.34	182
41.36	146	41.36	146	41.36	129	41.36	182	41.36	168
41.38	141	41.38	149	41.38	138	41.38	170	41.38	163
41.4	161	41.4	147	41.4	129	41.4	209	41.4	189
41.42	152	41.42	153	41.42	134	41.42	193	41.42	166
41.44	138	41.44	160	41.44	145	41.44	189	41.44	156
41.46	156	41.46	175	41.46	130	41.46	185	41.46	168
41.48	149	41.48	147	41.48	115	41.48	210	41.48	204
41.5	157	41.5	156	41.5	122	41.5	180	41.5	175
41.52	165	41.52	155	41.52	134	41.52	197	41.52	173
41.54	158	41.54	144	41.54	132	41.54	193	41.54	160
41.56	162	41.56	167	41.56	148	41.56	173	41.56	168
41.58	144	41.58	166	41.58	129	41.58	173	41.58	176
41.6	160	41.6	147	41.6	121	41.6	177	41.6	156
41.62	155	41.62	151	41.62	137	41.62	199	41.62	178
41.64	152	41.64	151	41.64	126	41.64	162	41.64	178
41.66	145	41.66	159	41.66	134	41.66	189	41.66	181
41.68	154	41.68	149	41.68	147	41.68	164	41.68	176
41.7	136	41.7	148	41.7	133	41.7	172	41.7	174
41.72	161	41.72	159	41.72	126	41.72	170	41.72	183
41.74	145	41.74	154	41.74	131	41.74	168	41.74	165
41.76	160	41.76	154	41.76	131	41.76	154	41.76	178
41.78	146	41.78	149	41.78	125	41.78	176	41.78	179
41.8	155	41.8	141	41.8	126	41.8	187	41.8	175
41.82	170	41.82	159	41.82	140	41.82	196	41.82	153
41.84	167	41.84	154	41.84	127	41.84	192	41.84	165
41.86	144	41.86	174	41.86	126	41.86	189	41.86	184
41.88	139	41.88	142	41.88	137	41.88	154	41.88	140
41.9	132	41.9	152	41.9	133	41.9	173	41.9	154
41.92	162	41.92	149	41.92	134	41.92	167	41.92	176
41.94	146	41.94	143	41.94	125	41.94	177	41.94	169
41.96	148	41.96	156	41.96	121	41.96	163	41.96	152
41.98	127	41.98	157	41.98	124	41.98	189	41.98	166
42	156	42	154	42	124	42	169	42	158
42.02	154	42.02	148	42.02	139	42.02	164	42.02	183
42.04	156	42.04	152	42.04	134	42.04	178	42.04	171
42.06	154	42.06	165	42.06	118	42.06	188	42.06	168
42.08	146	42.08	150	42.08	119	42.08	169	42.08	179
42.1	155	42.1	172	42.1	115	42.1	170	42.1	164
42.12	160	42.12	168	42.12	125	42.12	164	42.12	144
42.14	150	42.14	151	42.14	123	42.14	160	42.14	161
42.16	142	42.16	159	42.16	120	42.16	164	42.16	169
42.18	131	42.18	150	42.18	142	42.18	181	42.18	180
42.2	141	42.2	145	42.2	118	42.2	182	42.2	188
42.22	163	42.22	148	42.22	117	42.22	179	42.22	176
42.24	136	42.24	179	42.24	135	42.24	178	42.24	170
42.26	155	42.26	144	42.26	132	42.26	167	42.26	163
42.28	148	42.28	144	42.28	130	42.28	193	42.28	187
42.3	141	42.3	154	42.3	116	42.3	185	42.3	190
42.32	150	42.32	150	42.32	113	42.32	165	42.32	180
42.34	148	42.34	152	42.34	104	42.34	167	42.34	172
42.36	147	42.36	146	42.36	131	42.36	166	42.36	170
42.38	139	42.38	163	42.38	129	42.38	164	42.38	165
42.4	135	42.4	155	42.4	99	42.4	163	42.4	190
42.42	127	42.42	152	42.42	141	42.42	170	42.42	160
42.44	164	42.44	166	42.44	127	42.44	175	42.44	171
42.46	134	42.46	138	42.46	124	42.46	164	42.46	171
42.48	141	42.48	153	42.48	123	42.48	188	42.48	184
42.5	145	42.5	138	42.5	116	42.5	179	42.5	180
42.52	143	42.52	144	42.52	131	42.52	187	42.52	144
42.54	110	42.54	148	42.54	133	42.54	188	42.54	148
42.56	143	42.56	153	42.56	130	42.56	181	42.56	154
42.58	146	42.58	139	42.58	106	42.58	153	42.58	157
42.6	138	42.6	152	42.6	140	42.6	176	42.6	182
42.62	123	42.62	153	42.62	126	42.62	164	42.62	163
42.64	133	42.64	159	42.64	122	42.64	166	42.64	162
42.66	126	42.66	155	42.66	120	42.66	182	42.66	155
42.68	133	42.68	151	42.68	132	42.68	163	42.68	169
42.7	121	42.7	145	42.7	119	42.7	154	42.7	148
42.72	144	42.72	145	42.72	122	42.72	170	42.72	157
42.74	147	42.74	153	42.74	136	42.74	170	42.74	145
42.76	131	42.76	167	42.76	126	42.76	189	42.76	161
42.78	144	42.78	162	42.78	104	42.78	162	42.78	161
42.8	127	42.8	147	42.8	127	42.8	151	42.8	156
42.82	147	42.82	151	42.82	119	42.82	161	42.82	166
42.84	133	42.84	155	42.84	115	42.84	162	42.84	153
42.86	134	42.86	163	42.86	114	42.86	173	42.86	177
42.88	137	42.88	168	42.88	115	42.88	167	42.88	157
42.9	136	42.9	179	42.9	125	42.9	170	42.9	160
42.92	126	42.92	173	42.92	137	42.92	168	42.92	175
42.94	136	42.94	159	42.94	121	42.94	154	42.94	165
42.96	140	42.96	170	42.96	136	42.96	175	42.96	172
42.98	141	42.98	160	42.98	111	42.98	167	42.98	162
43	153	43	161	43	116	43	174	43	157
43.02	147	43.02	164	43.02	127	43.02	173	43.02	161
43.04	143	43.04	177	43.04	133	43.04	177	43.04	161
43.06	125	43.06	173	43.06	118	43.06	181	43.06	175
43.08	121	43.08	181	43.08	112	43.08	177	43.08	162
43.1	148	43.1	195	43.1	123	43.1	177	43.1	178
43.12	146	43.12	189	43.12	141	43.12	166	43.12	207
43.14	160	43.14	219	43.14	128	43.14	182	43.14	168
43.16	150	43.16	254	43.16	127	43.16	168	43.16	157
43.18	132	43.18	289	43.18	106	43.18	164	43.18	170
43.2	149	43.2	313	43.2	138	43.2	183	43.2	165
43.22	135	43.22	312	43.22	123	43.22	188	43.22	161
43.24	164	43.24	366	43.24	131	43.24	166	43.24	168
43.26	171	43.26	415	43.26	119	43.26	175	43.26	172
43.28	175	43.28	447	43.28	124	43.28	191	43.28	172
43.3	181	43.3	472	43.3	107	43.3	200	43.3	175
43.32	204	43.32	453	43.32	113	43.32	226	43.32	168
43.34	226	43.34	466	43.34	119	43.34	264	43.34	179
43.36	244	43.36	463	43.36	110	43.36	351	43.36	168
43.38	250	43.38	481	43.38	137	43.38	374	43.38	174
43.4	250	43.4	481	43.4	134	43.4	314	43.4	175
43.42	286	43.42	442	43.42	125	43.42	283	43.42	191
43.44	306	43.44	404	43.44	123	43.44	272	43.44	206
43.46	310	43.46	387	43.46	115	43.46	290	43.46	222
43.48	330	43.48	332	43.48	129	43.48	297	43.48	265
43.5	292	43.5	311	43.5	133	43.5	282	43.5	283
43.52	284	43.52	274	43.52	136	43.52	256	43.52	334
43.54	292	43.54	263	43.54	115	43.54	212	43.54	382
43.56	289	43.56	244	43.56	126	43.56	214	43.56	405
43.58	256	43.58	250	43.58	145	43.58	185	43.58	416
43.6	239	43.6	218	43.6	119	43.6	189	43.6	333
43.62	219	43.62	196	43.62	136	43.62	192	43.62	373
43.64	209	43.64	183	43.64	140	43.64	216	43.64	394
43.66	200	43.66	156	43.66	151	43.66	181	43.66	392
43.68	190	43.68	181	43.68	154	43.68	188	43.68	355
43.7	168	43.7	180	43.7	205	43.7	162	43.7	353
43.72	162	43.72	179	43.72	272	43.72	162	43.72	321
43.74	156	43.74	160	43.74	350	43.74	164	43.74	282
43.76	155	43.76	146	43.76	382	43.76	173	43.76	264
43.78	151	43.78	142	43.78	428	43.78	149	43.78	259
43.8	141	43.8	153	43.8	368	43.8	176	43.8	223
43.82	157	43.82	151	43.82	325	43.82	151	43.82	226
43.84	144	43.84	149	43.84	318	43.84	154	43.84	205
43.86	139	43.86	158	43.86	308	43.86	151	43.86	212
43.88	141	43.88	132	43.88	281	43.88	147	43.88	206
43.9	131	43.9	136	43.9	284	43.9	183	43.9	175
43.92	112	43.92	160	43.92	224	43.92	174	43.92	180
43.94	138	43.94	152	43.94	202	43.94	161	43.94	181
43.96	127	43.96	153	43.96	189	43.96	141	43.96	173
43.98	134	43.98	161	43.98	147	43.98	147	43.98	167
44	159	44	144	44	149	44	147	44	156
44.02	133	44.02	161	44.02	132	44.02	159	44.02	156
44.04	125	44.04	157	44.04	131	44.04	148	44.04	143
44.06	129	44.06	142	44.06	136	44.06	177	44.06	178
44.08	144	44.08	146	44.08	130	44.08	171	44.08	161
44.1	144	44.1	139	44.1	128	44.1	155	44.1	156
44.12	114	44.12	130	44.12	119	44.12	161	44.12	167
44.14	137	44.14	141	44.14	121	44.14	137	44.14	168
44.16	124	44.16	137	44.16	109	44.16	141	44.16	159
44.18	134	44.18	143	44.18	117	44.18	138	44.18	152
44.2	140	44.2	154	44.2	112	44.2	174	44.2	148
44.22	127	44.22	152	44.22	116	44.22	150	44.22	158
44.24	122	44.24	141	44.24	130	44.24	149	44.24	153
44.26	134	44.26	125	44.26	113	44.26	140	44.26	168
44.28	133	44.28	138	44.28	120	44.28	155	44.28	160
44.3	125	44.3	139	44.3	134	44.3	161	44.3	134
44.32	130	44.32	119	44.32	111	44.32	175	44.32	162
44.34	128	44.34	145	44.34	96	44.34	171	44.34	178
44.36	126	44.36	163	44.36	111	44.36	165	44.36	136
44.38	142	44.38	140	44.38	105	44.38	147	44.38	161
44.4	123	44.4	148	44.4	121	44.4	138	44.4	158
44.42	111	44.42	122	44.42	127	44.42	137	44.42	150
44.44	105	44.44	128	44.44	122	44.44	138	44.44	132
44.46	113	44.46	144	44.46	115	44.46	179	44.46	165
44.48	126	44.48	136	44.48	114	44.48	163	44.48	155
44.5	134	44.5	138	44.5	119	44.5	138	44.5	140
44.52	123	44.52	146	44.52	111	44.52	137	44.52	155
44.54	123	44.54	143	44.54	117	44.54	171	44.54	146
44.56	141	44.56	135	44.56	118	44.56	148	44.56	132
44.58	111	44.58	132	44.58	112	44.58	150	44.58	143
44.6	128	44.6	127	44.6	123	44.6	142	44.6	151
44.62	115	44.62	125	44.62	104	44.62	146	44.62	152
44.64	146	44.64	144	44.64	110	44.64	156	44.64	146
44.66	123	44.66	144	44.66	107	44.66	173	44.66	151
44.68	123	44.68	151	44.68	112	44.68	150	44.68	144
44.7	147	44.7	120	44.7	105	44.7	153	44.7	146
44.72	118	44.72	149	44.72	105	44.72	162	44.72	151
44.74	137	44.74	126	44.74	107	44.74	144	44.74	139
44.76	140	44.76	144	44.76	102	44.76	132	44.76	150
44.78	109	44.78	125	44.78	124	44.78	132	44.78	162
44.8	113	44.8	132	44.8	135	44.8	137	44.8	164
44.82	118	44.82	141	44.82	117	44.82	122	44.82	168
44.84	145	44.84	129	44.84	101	44.84	145	44.84	135
44.86	121	44.86	125	44.86	134	44.86	158	44.86	157
44.88	126	44.88	127	44.88	114	44.88	153	44.88	139
44.9	133	44.9	124	44.9	110	44.9	157	44.9	143
44.92	106	44.92	136	44.92	105	44.92	150	44.92	134
44.94	111	44.94	121	44.94	108	44.94	148	44.94	146
44.96	135	44.96	142	44.96	110	44.96	129	44.96	142
44.98	133	44.98	149	44.98	111	44.98	129	44.98	126
45	115	45	114	45	116	45	145	45	119
45.02	123	45.02	133	45.02	89	45.02	139	45.02	150
45.04	112	45.04	147	45.04	100	45.04	134	45.04	134
45.06	126	45.06	130	45.06	108	45.06	136	45.06	144
45.08	125	45.08	147	45.08	116	45.08	132	45.08	175
45.1	128	45.1	143	45.1	122	45.1	123	45.1	153
45.12	124	45.12	129	45.12	119	45.12	145	45.12	151
45.14	120	45.14	138	45.14	100	45.14	132	45.14	136
45.16	126	45.16	125	45.16	114	45.16	128	45.16	138
45.18	117	45.18	130	45.18	116	45.18	130	45.18	145
45.2	135	45.2	115	45.2	122	45.2	134	45.2	139
45.22	118	45.22	147	45.22	116	45.22	155	45.22	140
45.24	115	45.24	131	45.24	105	45.24	147	45.24	152
45.26	134	45.26	150	45.26	118	45.26	133	45.26	112
45.28	121	45.28	149	45.28	95	45.28	161	45.28	128
45.3	103	45.3	126	45.3	119	45.3	144	45.3	154
45.32	109	45.32	134	45.32	128	45.32	117	45.32	154
45.34	111	45.34	136	45.34	104	45.34	139	45.34	140
45.36	121	45.36	127	45.36	115	45.36	150	45.36	132
45.38	138	45.38	134	45.38	125	45.38	161	45.38	149
45.4	115	45.4	130	45.4	105	45.4	149	45.4	133
45.42	128	45.42	139	45.42	114	45.42	159	45.42	140
45.44	128	45.44	133	45.44	90	45.44	138	45.44	154
45.46	111	45.46	111	45.46	111	45.46	138	45.46	135
45.48	109	45.48	133	45.48	111	45.48	151	45.48	133
45.5	119	45.5	114	45.5	113	45.5	144	45.5	150
45.52	136	45.52	127	45.52	115	45.52	125	45.52	142
45.54	124	45.54	113	45.54	95	45.54	145	45.54	129
45.56	144	45.56	128	45.56	104	45.56	120	45.56	147
45.58	121	45.58	139	45.58	100	45.58	146	45.58	145
45.6	117	45.6	134	45.6	119	45.6	126	45.6	127
45.62	126	45.62	120	45.62	110	45.62	124	45.62	125
45.64	116	45.64	115	45.64	113	45.64	133	45.64	119
45.66	109	45.66	129	45.66	103	45.66	139	45.66	132
45.68	119	45.68	125	45.68	102	45.68	136	45.68	140
45.7	125	45.7	115	45.7	99	45.7	139	45.7	146
45.72	105	45.72	117	45.72	118	45.72	138	45.72	127
45.74	123	45.74	129	45.74	95	45.74	139	45.74	120
45.76	130	45.76	139	45.76	99	45.76	115	45.76	143
45.78	118	45.78	140	45.78	111	45.78	131	45.78	142
45.8	135	45.8	141	45.8	100	45.8	122	45.8	122
45.82	108	45.82	132	45.82	107	45.82	126	45.82	122
45.84	111	45.84	125	45.84	116	45.84	137	45.84	146
45.86	128	45.86	121	45.86	88	45.86	122	45.86	144
45.88	128	45.88	133	45.88	106	45.88	119	45.88	130
45.9	125	45.9	133	45.9	102	45.9	132	45.9	119
45.92	103	45.92	128	45.92	99	45.92	126	45.92	137
45.94	123	45.94	135	45.94	119	45.94	107	45.94	155
45.96	118	45.96	125	45.96	100	45.96	132	45.96	141
45.98	141	45.98	146	45.98	98	45.98	127	45.98	132
46	112	46	129	46	115	46	140	46	119
46.02	118	46.02	119	46.02	93	46.02	122	46.02	119
46.04	121	46.04	108	46.04	95	46.04	129	46.04	122
46.06	119	46.06	129	46.06	111	46.06	117	46.06	128
46.08	120	46.08	124	46.08	120	46.08	116	46.08	144
46.1	96	46.1	116	46.1	99	46.1	117	46.1	115
46.12	104	46.12	138	46.12	98	46.12	144	46.12	117
46.14	110	46.14	122	46.14	91	46.14	117	46.14	127
46.16	111	46.16	122	46.16	99	46.16	126	46.16	121
46.18	119	46.18	129	46.18	112	46.18	133	46.18	123
46.2	136	46.2	114	46.2	112	46.2	150	46.2	134
46.22	113	46.22	125	46.22	97	46.22	128	46.22	130
46.24	103	46.24	132	46.24	105	46.24	152	46.24	119
46.26	111	46.26	112	46.26	118	46.26	133	46.26	131
46.28	108	46.28	111	46.28	101	46.28	138	46.28	124
46.3	120	46.3	120	46.3	100	46.3	132	46.3	118
46.32	118	46.32	132	46.32	102	46.32	129	46.32	134
46.34	115	46.34	127	46.34	101	46.34	124	46.34	132
46.36	112	46.36	125	46.36	97	46.36	111	46.36	132
46.38	111	46.38	126	46.38	110	46.38	116	46.38	131
46.4	94	46.4	122	46.4	97	46.4	123	46.4	119
46.42	113	46.42	122	46.42	85	46.42	141	46.42	110
46.44	110	46.44	104	46.44	76	46.44	125	46.44	130
46.46	104	46.46	133	46.46	99	46.46	130	46.46	132
46.48	109	46.48	127	46.48	96	46.48	118	46.48	134
46.5	113	46.5	117	46.5	90	46.5	117	46.5	135
46.52	118	46.52	112	46.52	92	46.52	124	46.52	138
46.54	105	46.54	104	46.54	92	46.54	125	46.54	132
46.56	106	46.56	124	46.56	109	46.56	118	46.56	129
46.58	107	46.58	118	46.58	90	46.58	132	46.58	125
46.6	123	46.6	134	46.6	98	46.6	137	46.6	138
46.62	115	46.62	114	46.62	105	46.62	127	46.62	139
46.64	121	46.64	108	46.64	106	46.64	120	46.64	130
46.66	99	46.66	124	46.66	107	46.66	134	46.66	125
46.68	102	46.68	134	46.68	91	46.68	121	46.68	112
46.7	133	46.7	140	46.7	92	46.7	123	46.7	123
46.72	107	46.72	120	46.72	106	46.72	123	46.72	123
46.74	113	46.74	107	46.74	102	46.74	133	46.74	125
46.76	105	46.76	123	46.76	104	46.76	132	46.76	121
46.78	108	46.78	123	46.78	103	46.78	106	46.78	125
46.8	113	46.8	122	46.8	110	46.8	136	46.8	127
46.82	93	46.82	111	46.82	104	46.82	139	46.82	129
46.84	109	46.84	118	46.84	93	46.84	119	46.84	131
46.86	107	46.86	109	46.86	96	46.86	125	46.86	108
46.88	105	46.88	117	46.88	109	46.88	114	46.88	123
46.9	104	46.9	124	46.9	100	46.9	126	46.9	122
46.92	109	46.92	128	46.92	97	46.92	101	46.92	122
46.94	114	46.94	131	46.94	99	46.94	102	46.94	136
46.96	108	46.96	138	46.96	75	46.96	110	46.96	113
46.98	102	46.98	127	46.98	85	46.98	127	46.98	119
47	98	47	118	47	100	47	122	47	113
47.02	123	47.02	127	47.02	96	47.02	128	47.02	114
47.04	112	47.04	116	47.04	93	47.04	139	47.04	123
47.06	119	47.06	111	47.06	89	47.06	135	47.06	130
47.08	103	47.08	104	47.08	81	47.08	116	47.08	146
47.1	104	47.1	116	47.1	98	47.1	116	47.1	126
47.12	117	47.12	113	47.12	92	47.12	123	47.12	124
47.14	98	47.14	128	47.14	107	47.14	128	47.14	125
47.16	98	47.16	135	47.16	87	47.16	107	47.16	125
47.18	127	47.18	128	47.18	95	47.18	124	47.18	115
47.2	117	47.2	131	47.2	110	47.2	122	47.2	125
47.22	109	47.22	129	47.22	100	47.22	118	47.22	127
47.24	99	47.24	119	47.24	109	47.24	117	47.24	125
47.26	119	47.26	122	47.26	82	47.26	107	47.26	129
47.28	114	47.28	122	47.28	92	47.28	109	47.28	113
47.3	110	47.3	111	47.3	84	47.3	128	47.3	131
47.32	126	47.32	125	47.32	102	47.32	117	47.32	134
47.34	129	47.34	109	47.34	104	47.34	131	47.34	134
47.36	108	47.36	105	47.36	87	47.36	118	47.36	119
47.38	112	47.38	113	47.38	112	47.38	125	47.38	119
47.4	95	47.4	116	47.4	106	47.4	118	47.4	130
47.42	112	47.42	145	47.42	96	47.42	122	47.42	142
47.44	105	47.44	102	47.44	99	47.44	124	47.44	110
47.46	104	47.46	136	47.46	97	47.46	131	47.46	132
47.48	114	47.48	137	47.48	113	47.48	116	47.48	126
47.5	111	47.5	121	47.5	87	47.5	104	47.5	139
47.52	115	47.52	112	47.52	97	47.52	116	47.52	133
47.54	107	47.54	128	47.54	101	47.54	125	47.54	129
47.56	103	47.56	123	47.56	93	47.56	124	47.56	114
47.58	98	47.58	129	47.58	101	47.58	114	47.58	140
47.6	119	47.6	134	47.6	90	47.6	148	47.6	122
47.62	107	47.62	114	47.62	106	47.62	119	47.62	122
47.64	105	47.64	105	47.64	110	47.64	120	47.64	124
47.66	126	47.66	127	47.66	87	47.66	115	47.66	121
47.68	110	47.68	116	47.68	94	47.68	112	47.68	131
47.7	99	47.7	117	47.7	94	47.7	110	47.7	111
47.72	114	47.72	109	47.72	103	47.72	119	47.72	106
47.74	112	47.74	109	47.74	111	47.74	137	47.74	121
47.76	102	47.76	120	47.76	86	47.76	120	47.76	112
47.78	109	47.78	132	47.78	95	47.78	112	47.78	125
47.8	101	47.8	121	47.8	96	47.8	107	47.8	138
47.82	109	47.82	115	47.82	93	47.82	108	47.82	119
47.84	121	47.84	110	47.84	92	47.84	103	47.84	116
47.86	106	47.86	107	47.86	98	47.86	112	47.86	131
47.88	110	47.88	120	47.88	84	47.88	128	47.88	113
47.9	112	47.9	122	47.9	82	47.9	116	47.9	128
47.92	98	47.92	113	47.92	90	47.92	114	47.92	122
47.94	93	47.94	137	47.94	90	47.94	108	47.94	133
47.96	113	47.96	131	47.96	93	47.96	123	47.96	119
47.98	115	47.98	111	47.98	82	47.98	111	47.98	118
48	115	48	124	48	81	48	120	48	115
48.02	99	48.02	139	48.02	94	48.02	121	48.02	119
48.04	106	48.04	112	48.04	104	48.04	116	48.04	117
48.06	103	48.06	113	48.06	98	48.06	128	48.06	126
48.08	112	48.08	115	48.08	102	48.08	124	48.08	112
48.1	116	48.1	126	48.1	84	48.1	133	48.1	115
48.12	108	48.12	131	48.12	78	48.12	125	48.12	128
48.14	102	48.14	136	48.14	87	48.14	124	48.14	132
48.16	108	48.16	114	48.16	90	48.16	115	48.16	133
48.18	97	48.18	124	48.18	102	48.18	127	48.18	106
48.2	105	48.2	108	48.2	95	48.2	119	48.2	126
48.22	94	48.22	106	48.22	94	48.22	132	48.22	143
48.24	90	48.24	120	48.24	82	48.24	132	48.24	133
48.26	106	48.26	114	48.26	91	48.26	119	48.26	119
48.28	107	48.28	113	48.28	91	48.28	115	48.28	116
48.3	106	48.3	115	48.3	84	48.3	126	48.3	121
48.32	123	48.32	123	48.32	79	48.32	119	48.32	125
48.34	116	48.34	118	48.34	74	48.34	105	48.34	110
48.36	106	48.36	116	48.36	83	48.36	106	48.36	113
48.38	126	48.38	125	48.38	93	48.38	115	48.38	128
48.4	108	48.4	116	48.4	93	48.4	124	48.4	115
48.42	113	48.42	134	48.42	92	48.42	116	48.42	124
48.44	102	48.44	103	48.44	79	48.44	133	48.44	102
48.46	101	48.46	104	48.46	73	48.46	117	48.46	136
48.48	107	48.48	118	48.48	82	48.48	123	48.48	120
48.5	100	48.5	107	48.5	93	48.5	123	48.5	133
48.52	118	48.52	135	48.52	95	48.52	107	48.52	129
48.54	106	48.54	118	48.54	92	48.54	121	48.54	126
48.56	87	48.56	112	48.56	95	48.56	110	48.56	104
48.58	119	48.58	123	48.58	74	48.58	118	48.58	120
48.6	105	48.6	115	48.6	79	48.6	121	48.6	117
48.62	100	48.62	134	48.62	93	48.62	120	48.62	140
48.64	109	48.64	138	48.64	91	48.64	110	48.64	126
48.66	103	48.66	120	48.66	96	48.66	129	48.66	114
48.68	103	48.68	129	48.68	81	48.68	118	48.68	104
48.7	101	48.7	114	48.7	83	48.7	114	48.7	115
48.72	116	48.72	125	48.72	95	48.72	115	48.72	132
48.74	101	48.74	108	48.74	86	48.74	123	48.74	112
48.76	104	48.76	128	48.76	98	48.76	120	48.76	115
48.78	113	48.78	119	48.78	87	48.78	120	48.78	132
48.8	100	48.8	131	48.8	96	48.8	115	48.8	122
48.82	103	48.82	129	48.82	93	48.82	105	48.82	116
48.84	93	48.84	130	48.84	81	48.84	122	48.84	119
48.86	110	48.86	112	48.86	94	48.86	118	48.86	123
48.88	82	48.88	121	48.88	90	48.88	122	48.88	99
48.9	104	48.9	115	48.9	95	48.9	114	48.9	105
48.92	129	48.92	134	48.92	84	48.92	124	48.92	123
48.94	111	48.94	103	48.94	101	48.94	110	48.94	142
48.96	121	48.96	115	48.96	82	48.96	114	48.96	130
48.98	118	48.98	148	48.98	82	48.98	109	48.98	121
49	103	49	125	49	85	49	113	49	129
49.02	111	49.02	128	49.02	78	49.02	103	49.02	121
49.04	109	49.04	131	49.04	84	49.04	117	49.04	118
49.06	89	49.06	115	49.06	94	49.06	114	49.06	128
49.08	104	49.08	116	49.08	84	49.08	128	49.08	126
49.1	109	49.1	109	49.1	94	49.1	107	49.1	129
49.12	93	49.12	124	49.12	82	49.12	122	49.12	121
49.14	120	49.14	134	49.14	95	49.14	116	49.14	130
49.16	104	49.16	118	49.16	100	49.16	111	49.16	137
49.18	93	49.18	122	49.18	94	49.18	124	49.18	123
49.2	96	49.2	124	49.2	101	49.2	113	49.2	132
49.22	112	49.22	136	49.22	98	49.22	117	49.22	139
49.24	130	49.24	116	49.24	103	49.24	109	49.24	129
49.26	97	49.26	148	49.26	103	49.26	110	49.26	143
49.28	113	49.28	155	49.28	94	49.28	113	49.28	115
49.3	102	49.3	149	49.3	86	49.3	125	49.3	114
49.32	113	49.32	124	49.32	99	49.32	132	49.32	110
49.34	119	49.34	147	49.34	89	49.34	131	49.34	117
49.36	100	49.36	120	49.36	91	49.36	110	49.36	109
49.38	103	49.38	117	49.38	81	49.38	100	49.38	135
49.4	101	49.4	123	49.4	100	49.4	130	49.4	129
49.42	113	49.42	115	49.42	89	49.42	113	49.42	133
49.44	113	49.44	111	49.44	83	49.44	117	49.44	126
49.46	111	49.46	114	49.46	88	49.46	132	49.46	134
49.48	114	49.48	140	49.48	88	49.48	122	49.48	135
49.5	98	49.5	134	49.5	83	49.5	117	49.5	115
49.52	121	49.52	156	49.52	96	49.52	103	49.52	114
49.54	103	49.54	130	49.54	83	49.54	117	49.54	110
49.56	107	49.56	117	49.56	96	49.56	119	49.56	106
49.58	103	49.58	119	49.58	92	49.58	119	49.58	132
49.6	111	49.6	136	49.6	91	49.6	124	49.6	143
49.62	100	49.62	142	49.62	73	49.62	124	49.62	142
49.64	106	49.64	129	49.64	81	49.64	113	49.64	126
49.66	97	49.66	148	49.66	88	49.66	114	49.66	141
49.68	107	49.68	125	49.68	90	49.68	110	49.68	142
49.7	123	49.7	123	49.7	96	49.7	120	49.7	125
49.72	96	49.72	132	49.72	97	49.72	112	49.72	122
49.74	108	49.74	121	49.74	93	49.74	111	49.74	122
49.76	104	49.76	137	49.76	97	49.76	124	49.76	113
49.78	112	49.78	122	49.78	93	49.78	114	49.78	144
49.8	123	49.8	127	49.8	85	49.8	127	49.8	141
49.82	114	49.82	142	49.82	87	49.82	121	49.82	129
49.84	119	49.84	146	49.84	98	49.84	129	49.84	139
49.86	111	49.86	140	49.86	106	49.86	124	49.86	129
49.88	105	49.88	138	49.88	83	49.88	120	49.88	114
49.9	98	49.9	128	49.9	69	49.9	117	49.9	143
49.92	111	49.92	144	49.92	81	49.92	113	49.92	147
49.94	111	49.94	145	49.94	106	49.94	130	49.94	125
49.96	129	49.96	150	49.96	89	49.96	127	49.96	136
49.98	103	49.98	141	49.98	98	49.98	125	49.98	131
50	117	50	130	50	89	50	133	50	115
50.02	119	50.02	142	50.02	95	50.02	116	50.02	113
50.04	96	50.04	165	50.04	88	50.04	137	50.04	130
50.06	103	50.06	152	50.06	92	50.06	136	50.06	130
50.08	108	50.08	142	50.08	79	50.08	124	50.08	117
50.1	124	50.1	158	50.1	91	50.1	129	50.1	103
50.12	118	50.12	175	50.12	81	50.12	129	50.12	120
50.14	106	50.14	173	50.14	100	50.14	142	50.14	131
50.16	123	50.16	170	50.16	98	50.16	150	50.16	129
50.18	120	50.18	200	50.18	96	50.18	145	50.18	133
50.2	145	50.2	206	50.2	78	50.2	140	50.2	120
50.22	129	50.22	200	50.22	97	50.22	148	50.22	149
50.24	116	50.24	216	50.24	85	50.24	151	50.24	135
50.26	139	50.26	242	50.26	95	50.26	149	50.26	142
50.28	142	50.28	274	50.28	91	50.28	167	50.28	139
50.3	139	50.3	292	50.3	110	50.3	178	50.3	157
50.32	158	50.32	319	50.32	99	50.32	179	50.32	157
50.34	142	50.34	418	50.34	85	50.34	165	50.34	139
50.36	157	50.36	524	50.36	93	50.36	187	50.36	167
50.38	165	50.38	627	50.38	90	50.38	218	50.38	159
50.4	187	50.4	675	50.4	87	50.4	227	50.4	176
50.42	230	50.42	790	50.42	98	50.42	289	50.42	157
50.44	224	50.44	914	50.44	89	50.44	275	50.44	180
50.46	231	50.46	973	50.46	97	50.46	302	50.46	196
50.48	284	50.48	1041	50.48	93	50.48	323	50.48	225
50.5	296	50.5	1029	50.5	112	50.5	335	50.5	228
50.52	422	50.52	984	50.52	100	50.52	388	50.52	239
50.54	462	50.54	952	50.54	101	50.54	362	50.54	253
50.56	539	50.56	915	50.56	99	50.56	366	50.56	270
50.58	543	50.58	824	50.58	110	50.58	372	50.58	321
50.6	508	50.6	798	50.6	105	50.6	335	50.6	337
50.62	460	50.62	638	50.62	101	50.62	326	50.62	363
50.64	474	50.64	587	50.64	95	50.64	319	50.64	431
50.66	446	50.66	500	50.66	109	50.66	312	50.66	438
50.68	417	50.68	464	50.68	113	50.68	290	50.68	452
50.7	388	50.7	380	50.7	107	50.7	273	50.7	452
50.72	345	50.72	339	50.72	128	50.72	260	50.72	519
50.74	353	50.74	277	50.74	112	50.74	229	50.74	521
50.76	304	50.76	243	50.76	119	50.76	232	50.76	493
50.78	262	50.78	238	50.78	138	50.78	184	50.78	484
50.8	221	50.8	202	50.8	136	50.8	192	50.8	437
50.82	206	50.82	209	50.82	136	50.82	192	50.82	443
50.84	185	50.84	185	50.84	164	50.84	161	50.84	386
50.86	157	50.86	186	50.86	167	50.86	168	50.86	369
50.88	179	50.88	171	50.88	177	50.88	155	50.88	354
50.9	159	50.9	151	50.9	166	50.9	152	50.9	335
50.92	158	50.92	153	50.92	172	50.92	134	50.92	318
50.94	157	50.94	152	50.94	212	50.94	144	50.94	279
50.96	134	50.96	139	50.96	174	50.96	137	50.96	225
50.98	125	50.98	140	50.98	177	50.98	131	50.98	224
51	131	51	157	51	190	51	140	51	219
51.02	129	51.02	154	51.02	171	51.02	133	51.02	187
51.04	129	51.04	134	51.04	158	51.04	110	51.04	184
51.06	126	51.06	143	51.06	156	51.06	135	51.06	189
51.08	115	51.08	139	51.08	152	51.08	110	51.08	179
51.1	113	51.1	116	51.1	137	51.1	120	51.1	159
51.12	127	51.12	131	51.12	134	51.12	120	51.12	142
51.14	108	51.14	137	51.14	129	51.14	125	51.14	137
51.16	114	51.16	123	51.16	137	51.16	128	51.16	161
51.18	109	51.18	147	51.18	116	51.18	100	51.18	143
51.2	121	51.2	143	51.2	114	51.2	126	51.2	136
51.22	122	51.22	144	51.22	110	51.22	121	51.22	136
51.24	116	51.24	129	51.24	93	51.24	126	51.24	128
51.26	124	51.26	135	51.26	104	51.26	124	51.26	135
51.28	119	51.28	141	51.28	95	51.28	107	51.28	147
51.3	110	51.3	147	51.3	101	51.3	113	51.3	130
51.32	98	51.32	130	51.32	99	51.32	129	51.32	141
51.34	116	51.34	139	51.34	101	51.34	128	51.34	134
51.36	118	51.36	122	51.36	103	51.36	118	51.36	147
51.38	115	51.38	134	51.38	89	51.38	101	51.38	156
51.4	110	51.4	142	51.4	101	51.4	108	51.4	128
51.42	99	51.42	105	51.42	98	51.42	114	51.42	111
51.44	90	51.44	139	51.44	107	51.44	114	51.44	104
51.46	110	51.46	141	51.46	95	51.46	112	51.46	123
51.48	118	51.48	135	51.48	89	51.48	109	51.48	134
51.5	108	51.5	123	51.5	77	51.5	110	51.5	129
51.52	116	51.52	141	51.52	88	51.52	102	51.52	121
51.54	115	51.54	119	51.54	76	51.54	109	51.54	113
51.56	113	51.56	123	51.56	91	51.56	115	51.56	116
51.58	108	51.58	135	51.58	104	51.58	117	51.58	122
51.6	117	51.6	104	51.6	112	51.6	96	51.6	137
51.62	109	51.62	125	51.62	85	51.62	111	51.62	137
51.64	102	51.64	117	51.64	89	51.64	125	51.64	144
51.66	114	51.66	117	51.66	99	51.66	107	51.66	103
51.68	129	51.68	122	51.68	93	51.68	121	51.68	118
51.7	109	51.7	134	51.7	81	51.7	130	51.7	116
51.72	121	51.72	122	51.72	90	51.72	108	51.72	119
51.74	113	51.74	126	51.74	95	51.74	111	51.74	126
51.76	104	51.76	127	51.76	95	51.76	121	51.76	127
51.78	113	51.78	122	51.78	94	51.78	127	51.78	125
51.8	103	51.8	114	51.8	95	51.8	108	51.8	126
51.82	111	51.82	124	51.82	91	51.82	120	51.82	102
51.84	112	51.84	116	51.84	84	51.84	128	51.84	125
51.86	99	51.86	114	51.86	79	51.86	131	51.86	123
51.88	99	51.88	140	51.88	92	51.88	115	51.88	123
51.9	105	51.9	122	51.9	86	51.9	93	51.9	136
51.92	117	51.92	121	51.92	88	51.92	95	51.92	112
51.94	117	51.94	127	51.94	92	51.94	115	51.94	118
51.96	112	51.96	128	51.96	97	51.96	124	51.96	121
51.98	98	51.98	131	51.98	80	51.98	128	51.98	120
52	101	52	120	52	86	52	114	52	113
52.02	113	52.02	142	52.02	76	52.02	120	52.02	138
52.04	101	52.04	131	52.04	93	52.04	100	52.04	116
52.06	100	52.06	109	52.06	77	52.06	107	52.06	117
52.08	107	52.08	121	52.08	83	52.08	99	52.08	114
52.1	99	52.1	125	52.1	85	52.1	95	52.1	115
52.12	104	52.12	120	52.12	92	52.12	103	52.12	123
52.14	106	52.14	130	52.14	94	52.14	140	52.14	111
52.16	94	52.16	144	52.16	96	52.16	117	52.16	123
52.18	101	52.18	128	52.18	90	52.18	133	52.18	119
52.2	93	52.2	112	52.2	99	52.2	118	52.2	113
52.22	119	52.22	128	52.22	91	52.22	111	52.22	123
52.24	115	52.24	120	52.24	98	52.24	106	52.24	121
52.26	120	52.26	119	52.26	91	52.26	122	52.26	120
52.28	106	52.28	133	52.28	85	52.28	112	52.28	122
52.3	96	52.3	123	52.3	89	52.3	122	52.3	110
52.32	114	52.32	117	52.32	89	52.32	109	52.32	109
52.34	113	52.34	139	52.34	86	52.34	123	52.34	109
52.36	114	52.36	140	52.36	82	52.36	106	52.36	129
52.38	125	52.38	129	52.38	80	52.38	112	52.38	123
52.4	113	52.4	120	52.4	95	52.4	114	52.4	131
52.42	106	52.42	131	52.42	88	52.42	110	52.42	130
52.44	106	52.44	124	52.44	91	52.44	107	52.44	128
52.46	97	52.46	131	52.46	89	52.46	116	52.46	138
52.48	115	52.48	124	52.48	86	52.48	126	52.48	138
52.5	121	52.5	123	52.5	83	52.5	120	52.5	131
52.52	106	52.52	125	52.52	89	52.52	126	52.52	128
52.54	100	52.54	138	52.54	79	52.54	120	52.54	138
52.56	95	52.56	112	52.56	80	52.56	116	52.56	135
52.58	109	52.58	138	52.58	101	52.58	118	52.58	126
52.6	126	52.6	129	52.6	96	52.6	123	52.6	113
52.62	119	52.62	140	52.62	88	52.62	112	52.62	123
52.64	106	52.64	125	52.64	82	52.64	112	52.64	108
52.66	112	52.66	113	52.66	92	52.66	114	52.66	121
52.68	94	52.68	110	52.68	87	52.68	104	52.68	121
52.7	96	52.7	130	52.7	99	52.7	98	52.7	113
52.72	115	52.72	129	52.72	84	52.72	126	52.72	106
52.74	99	52.74	142	52.74	97	52.74	139	52.74	125
52.76	117	52.76	129	52.76	80	52.76	132	52.76	113
52.78	114	52.78	121	52.78	81	52.78	119	52.78	134
52.8	128	52.8	125	52.8	73	52.8	113	52.8	120
52.82	121	52.82	125	52.82	81	52.82	111	52.82	93
52.84	104	52.84	123	52.84	97	52.84	119	52.84	103
52.86	112	52.86	117	52.86	94	52.86	101	52.86	108
52.88	90	52.88	110	52.88	95	52.88	115	52.88	119
52.9	100	52.9	133	52.9	100	52.9	128	52.9	143
52.92	96	52.92	131	52.92	89	52.92	100	52.92	127
52.94	96	52.94	122	52.94	93	52.94	86	52.94	108
52.96	107	52.96	119	52.96	100	52.96	108	52.96	123
52.98	92	52.98	148	52.98	91	52.98	119	52.98	128
53	107	53	123	53	103	53	105	53	124
53.02	97	53.02	126	53.02	81	53.02	137	53.02	118
53.04	110	53.04	124	53.04	90	53.04	125	53.04	137
53.06	120	53.06	129	53.06	81	53.06	138	53.06	133
53.08	122	53.08	133	53.08	77	53.08	137	53.08	136
53.1	109	53.1	109	53.1	89	53.1	100	53.1	114
53.12	115	53.12	117	53.12	85	53.12	105	53.12	117
53.14	99	53.14	135	53.14	93	53.14	106	53.14	130
53.16	117	53.16	122	53.16	88	53.16	120	53.16	134
53.18	117	53.18	126	53.18	104	53.18	123	53.18	151
53.2	113	53.2	115	53.2	97	53.2	124	53.2	113
53.22	113	53.22	102	53.22	84	53.22	118	53.22	112
53.24	126	53.24	115	53.24	77	53.24	112	53.24	133
53.26	99	53.26	117	53.26	88	53.26	111	53.26	121
53.28	98	53.28	128	53.28	101	53.28	112	53.28	128
53.3	104	53.3	115	53.3	105	53.3	130	53.3	130
53.32	119	53.32	125	53.32	87	53.32	111	53.32	116
53.34	111	53.34	115	53.34	86	53.34	99	53.34	123
53.36	104	53.36	136	53.36	92	53.36	109	53.36	113
53.38	113	53.38	112	53.38	96	53.38	127	53.38	120
53.4	102	53.4	131	53.4	95	53.4	114	53.4	113
53.42	98	53.42	125	53.42	94	53.42	119	53.42	121
53.44	111	53.44	123	53.44	87	53.44	130	53.44	112
53.46	105	53.46	102	53.46	96	53.46	112	53.46	134
53.48	106	53.48	114	53.48	103	53.48	112	53.48	126
53.5	118	53.5	117	53.5	96	53.5	129	53.5	123
53.52	97	53.52	119	53.52	97	53.52	122	53.52	115
53.54	117	53.54	120	53.54	94	53.54	126	53.54	116
53.56	114	53.56	120	53.56	96	53.56	97	53.56	110
53.58	109	53.58	124	53.58	92	53.58	109	53.58	127
53.6	98	53.6	107	53.6	96	53.6	101	53.6	127
53.62	98	53.62	142	53.62	104	53.62	103	53.62	124
53.64	103	53.64	126	53.64	97	53.64	126	53.64	123
53.66	97	53.66	116	53.66	91	53.66	132	53.66	114
53.68	96	53.68	134	53.68	96	53.68	109	53.68	132
53.7	106	53.7	125	53.7	88	53.7	133	53.7	116
53.72	114	53.72	97	53.72	95	53.72	106	53.72	126
53.74	106	53.74	139	53.74	99	53.74	111	53.74	128
53.76	93	53.76	143	53.76	108	53.76	111	53.76	129
53.78	104	53.78	103	53.78	97	53.78	121	53.78	104
53.8	109	53.8	131	53.8	101	53.8	110	53.8	102
53.82	95	53.82	117	53.82	85	53.82	101	53.82	122
53.84	103	53.84	111	53.84	87	53.84	121	53.84	104
53.86	117	53.86	125	53.86	92	53.86	100	53.86	121
53.88	100	53.88	143	53.88	89	53.88	103	53.88	134
53.9	111	53.9	135	53.9	102	53.9	108	53.9	145
53.92	114	53.92	129	53.92	101	53.92	124	53.92	118
53.94	115	53.94	128	53.94	98	53.94	117	53.94	121
53.96	102	53.96	136	53.96	114	53.96	121	53.96	108
53.98	122	53.98	134	53.98	95	53.98	120	53.98	124
54	118	54	113	54	93	54	117	54	135
54.02	102	54.02	121	54.02	81	54.02	130	54.02	107
54.04	108	54.04	138	54.04	86	54.04	129	54.04	115
54.06	118	54.06	129	54.06	92	54.06	135	54.06	117
54.08	109	54.08	125	54.08	102	54.08	112	54.08	130
54.1	108	54.1	130	54.1	84	54.1	112	54.1	130
54.12	98	54.12	132	54.12	89	54.12	111	54.12	119
54.14	126	54.14	126	54.14	103	54.14	125	54.14	123
54.16	102	54.16	125	54.16	94	54.16	122	54.16	125
54.18	122	54.18	167	54.18	97	54.18	123	54.18	123
54.2	129	54.2	175	54.2	93	54.2	119	54.2	133
54.22	115	54.22	195	54.22	79	54.22	121	54.22	131
54.24	122	54.24	230	54.24	102	54.24	108	54.24	130
54.26	113	54.26	222	54.26	98	54.26	119	54.26	140
54.28	111	54.28	234	54.28	105	54.28	119	54.28	134
54.3	131	54.3	286	54.3	121	54.3	132	54.3	121
54.32	152	54.32	304	54.32	105	54.32	129	54.32	120
54.34	139	54.34	312	54.34	107	54.34	116	54.34	110
54.36	124	54.36	286	54.36	82	54.36	114	54.36	126
54.38	141	54.38	294	54.38	99	54.38	137	54.38	131
54.4	166	54.4	251	54.4	107	54.4	129	54.4	124
54.42	202	54.42	229	54.42	90	54.42	153	54.42	135
54.44	248	54.44	218	54.44	94	54.44	159	54.44	132
54.46	293	54.46	216	54.46	106	54.46	163	54.46	128
54.48	241	54.48	237	54.48	105	54.48	150	54.48	116
54.5	256	54.5	203	54.5	115	54.5	119	54.5	133
54.52	263	54.52	167	54.52	112	54.52	114	54.52	136
54.54	263	54.54	154	54.54	118	54.54	126	54.54	137
54.56	274	54.56	158	54.56	118	54.56	138	54.56	187
54.58	304	54.58	139	54.58	125	54.58	137	54.58	219
54.6	281	54.6	142	54.6	120	54.6	124	54.6	296
54.62	310	54.62	151	54.62	121	54.62	136	54.62	315
54.64	304	54.64	136	54.64	116	54.64	123	54.64	275
54.66	319	54.66	129	54.66	111	54.66	104	54.66	191
54.68	293	54.68	126	54.68	111	54.68	96	54.68	167
54.7	264	54.7	116	54.7	135	54.7	118	54.7	159
54.72	265	54.72	129	54.72	156	54.72	129	54.72	177
54.74	270	54.74	124	54.74	229	54.74	148	54.74	202
54.76	242	54.76	130	54.76	326	54.76	110	54.76	235
54.78	256	54.78	117	54.78	461	54.78	131	54.78	223
54.8	221	54.8	138	54.8	691	54.8	120	54.8	180
54.82	205	54.82	111	54.82	933	54.82	107	54.82	159
54.84	200	54.84	119	54.84	993	54.84	110	54.84	137
54.86	208	54.86	116	54.86	1012	54.86	104	54.86	130
54.88	189	54.88	110	54.88	847	54.88	135	54.88	142
54.9	162	54.9	111	54.9	617	54.9	119	54.9	119
54.92	158	54.92	119	54.92	483	54.92	127	54.92	124
54.94	154	54.94	136	54.94	497	54.94	116	54.94	134
54.96	147	54.96	136	54.96	546	54.96	107	54.96	133
54.98	131	54.98	133	54.98	564	54.98	110	54.98	117
55	154	55	126	55	575	55	130	55	132
55.02	117	55.02	125	55.02	497	55.02	122	55.02	146
55.04	119	55.04	124	55.04	402	55.04	129	55.04	142
55.06	112	55.06	117	55.06	274	55.06	122	55.06	129
55.08	129	55.08	130	55.08	195	55.08	102	55.08	114
55.1	130	55.1	115	55.1	158	55.1	125	55.1	128
55.12	120	55.12	135	55.12	112	55.12	113	55.12	135
55.14	138	55.14	137	55.14	131	55.14	127	55.14	114
55.16	120	55.16	129	55.16	134	55.16	124	55.16	126
55.18	118	55.18	123	55.18	128	55.18	126	55.18	119
55.2	113	55.2	126	55.2	121	55.2	116	55.2	126
55.22	107	55.22	132	55.22	117	55.22	126	55.22	123
55.24	106	55.24	135	55.24	126	55.24	114	55.24	117
55.26	112	55.26	128	55.26	120	55.26	113	55.26	123
55.28	115	55.28	122	55.28	117	55.28	114	55.28	134
55.3	111	55.3	125	55.3	112	55.3	113	55.3	134
55.32	106	55.32	139	55.32	93	55.32	126	55.32	129
55.34	103	55.34	121	55.34	111	55.34	113	55.34	126
55.36	118	55.36	116	55.36	102	55.36	125	55.36	126
55.38	104	55.38	130	55.38	113	55.38	114	55.38	128
55.4	124	55.4	145	55.4	124	55.4	121	55.4	152
55.42	124	55.42	144	55.42	101	55.42	118	55.42	149
55.44	138	55.44	145	55.44	96	55.44	114	55.44	136
55.46	115	55.46	120	55.46	88	55.46	128	55.46	143
55.48	119	55.48	121	55.48	114	55.48	119	55.48	123
55.5	113	55.5	149	55.5	96	55.5	103	55.5	125
55.52	105	55.52	116	55.52	96	55.52	112	55.52	122
55.54	131	55.54	123	55.54	100	55.54	120	55.54	124
55.56	121	55.56	123	55.56	100	55.56	117	55.56	121
55.58	125	55.58	119	55.58	105	55.58	122	55.58	127
55.6	117	55.6	143	55.6	108	55.6	127	55.6	129
55.62	133	55.62	147	55.62	108	55.62	117	55.62	104
55.64	120	55.64	132	55.64	92	55.64	142	55.64	116
55.66	97	55.66	123	55.66	104	55.66	130	55.66	111
55.68	127	55.68	126	55.68	100	55.68	114	55.68	132
55.7	124	55.7	138	55.7	101	55.7	111	55.7	136
55.72	125	55.72	135	55.72	103	55.72	112	55.72	131
55.74	116	55.74	128	55.74	95	55.74	118	55.74	121
55.76	126	55.76	124	55.76	99	55.76	116	55.76	127
55.78	100	55.78	127	55.78	82	55.78	115	55.78	120
55.8	114	55.8	130	55.8	128	55.8	124	55.8	121
55.82	132	55.82	119	55.82	118	55.82	121	55.82	118
55.84	108	55.84	124	55.84	111	55.84	122	55.84	142
55.86	94	55.86	114	55.86	106	55.86	119	55.86	116
55.88	127	55.88	140	55.88	94	55.88	124	55.88	106
55.9	115	55.9	155	55.9	87	55.9	117	55.9	104
55.92	127	55.92	135	55.92	85	55.92	109	55.92	139
55.94	112	55.94	138	55.94	102	55.94	112	55.94	125
55.96	100	55.96	120	55.96	101	55.96	119	55.96	132
55.98	127	55.98	116	55.98	89	55.98	123	55.98	129
56	130	56	118	56	107	56	122	56	130
56.02	118	56.02	106	56.02	100	56.02	116	56.02	143
56.04	117	56.04	114	56.04	93	56.04	122	56.04	141
56.06	105	56.06	125	56.06	102	56.06	134	56.06	124
56.08	118	56.08	127	56.08	98	56.08	127	56.08	132
56.1	116	56.1	123	56.1	94	56.1	115	56.1	149
56.12	114	56.12	149	56.12	88	56.12	113	56.12	120
56.14	111	56.14	130	56.14	97	56.14	107	56.14	129
56.16	109	56.16	128	56.16	107	56.16	126	56.16	120
56.18	101	56.18	121	56.18	110	56.18	135	56.18	140
56.2	114	56.2	123	56.2	81	56.2	120	56.2	151
56.22	115	56.22	130	56.22	93	56.22	119	56.22	123
56.24	112	56.24	140	56.24	92	56.24	127	56.24	134
56.26	128	56.26	146	56.26	102	56.26	128	56.26	125
56.28	134	56.28	138	56.28	83	56.28	130	56.28	129
56.3	121	56.3	128	56.3	98	56.3	115	56.3	120
56.32	117	56.32	120	56.32	101	56.32	113	56.32	105
56.34	116	56.34	117	56.34	102	56.34	122	56.34	131
56.36	137	56.36	117	56.36	90	56.36	120	56.36	137
56.38	110	56.38	125	56.38	84	56.38	117	56.38	128
56.4	116	56.4	130	56.4	89	56.4	113	56.4	129
56.42	121	56.42	127	56.42	86	56.42	120	56.42	135
56.44	115	56.44	151	56.44	98	56.44	121	56.44	128
56.46	95	56.46	140	56.46	111	56.46	116	56.46	119
56.48	111	56.48	133	56.48	94	56.48	133	56.48	131
56.5	124	56.5	133	56.5	123	56.5	132	56.5	132
56.52	125	56.52	122	56.52	104	56.52	115	56.52	116
56.54	122	56.54	138	56.54	100	56.54	114	56.54	125
56.56	118	56.56	122	56.56	93	56.56	118	56.56	125
56.58	120	56.58	133	56.58	81	56.58	124	56.58	125
56.6	128	56.6	132	56.6	101	56.6	129	56.6	132
56.62	125	56.62	133	56.62	90	56.62	118	56.62	147
56.64	122	56.64	135	56.64	90	56.64	119	56.64	163
56.66	111	56.66	146	56.66	105	56.66	149	56.66	132
56.68	118	56.68	118	56.68	99	56.68	135	56.68	128
56.7	108	56.7	132	56.7	93	56.7	126	56.7	121
56.72	119	56.72	142	56.72	98	56.72	124	56.72	139
56.74	108	56.74	142	56.74	112	56.74	125	56.74	130
56.76	89	56.76	128	56.76	101	56.76	129	56.76	129
56.78	121	56.78	137	56.78	91	56.78	123	56.78	142
56.8	113	56.8	143	56.8	97	56.8	109	56.8	134
56.82	126	56.82	138	56.82	81	56.82	131	56.82	140
56.84	116	56.84	137	56.84	86	56.84	128	56.84	141
56.86	114	56.86	107	56.86	100	56.86	114	56.86	128
56.88	111	56.88	128	56.88	100	56.88	109	56.88	122
56.9	126	56.9	118	56.9	97	56.9	116	56.9	133
56.92	119	56.92	126	56.92	78	56.92	118	56.92	146
56.94	120	56.94	131	56.94	94	56.94	149	56.94	108
56.96	125	56.96	129	56.96	94	56.96	113	56.96	132
56.98	123	56.98	133	56.98	98	56.98	122	56.98	123
57	116	57	143	57	82	57	145	57	134
57.02	114	57.02	132	57.02	109	57.02	135	57.02	133
57.04	102	57.04	118	57.04	115	57.04	117	57.04	126
57.06	106	57.06	127	57.06	99	57.06	120	57.06	125
57.08	137	57.08	137	57.08	97	57.08	127	57.08	129
57.1	116	57.1	143	57.1	108	57.1	131	57.1	132
57.12	104	57.12	139	57.12	120	57.12	102	57.12	131
57.14	110	57.14	143	57.14	95	57.14	127	57.14	123
57.16	111	57.16	126	57.16	91	57.16	133	57.16	113
57.18	111	57.18	125	57.18	97	57.18	122	57.18	130
57.2	133	57.2	148	57.2	94	57.2	132	57.2	128
57.22	143	57.22	155	57.22	106	57.22	117	57.22	127
57.24	115	57.24	142	57.24	85	57.24	119	57.24	120
57.26	104	57.26	149	57.26	93	57.26	130	57.26	117
57.28	114	57.28	147	57.28	94	57.28	118	57.28	136
57.3	116	57.3	150	57.3	97	57.3	125	57.3	133
57.32	119	57.32	152	57.32	107	57.32	134	57.32	127
57.34	129	57.34	121	57.34	92	57.34	131	57.34	139
57.36	118	57.36	127	57.36	107	57.36	127	57.36	133
57.38	110	57.38	127	57.38	110	57.38	121	57.38	152
57.4	124	57.4	127	57.4	123	57.4	117	57.4	139
57.42	123	57.42	147	57.42	109	57.42	131	57.42	141
57.44	131	57.44	152	57.44	93	57.44	120	57.44	134
57.46	121	57.46	148	57.46	102	57.46	108	57.46	140
57.48	116	57.48	137	57.48	109	57.48	125	57.48	149
57.5	118	57.5	139	57.5	102	57.5	127	57.5	119
57.52	113	57.52	141	57.52	105	57.52	127	57.52	136
57.54	99	57.54	148	57.54	113	57.54	120	57.54	133
57.56	123	57.56	134	57.56	109	57.56	118	57.56	149
57.58	129	57.58	134	57.58	90	57.58	123	57.58	130
57.6	126	57.6	131	57.6	97	57.6	118	57.6	130
57.62	120	57.62	141	57.62	91	57.62	124	57.62	136
57.64	130	57.64	140	57.64	103	57.64	127	57.64	127
57.66	131	57.66	128	57.66	103	57.66	137	57.66	126
57.68	127	57.68	143	57.68	94	57.68	117	57.68	129
57.7	134	57.7	148	57.7	93	57.7	131	57.7	118
57.72	129	57.72	141	57.72	86	57.72	130	57.72	153
57.74	137	57.74	137	57.74	112	57.74	139	57.74	151
57.76	134	57.76	149	57.76	104	57.76	131	57.76	156
57.78	133	57.78	140	57.78	106	57.78	133	57.78	125
57.8	128	57.8	143	57.8	95	57.8	156	57.8	141
57.82	142	57.82	145	57.82	105	57.82	136	57.82	139
57.84	123	57.84	139	57.84	108	57.84	123	57.84	149
57.86	141	57.86	132	57.86	98	57.86	135	57.86	147
57.88	119	57.88	157	57.88	106	57.88	122	57.88	152
57.9	146	57.9	137	57.9	100	57.9	140	57.9	157
57.92	122	57.92	132	57.92	105	57.92	116	57.92	146
57.94	121	57.94	160	57.94	109	57.94	107	57.94	131
57.96	122	57.96	126	57.96	93	57.96	118	57.96	155
57.98	131	57.98	136	57.98	101	57.98	123	57.98	150
58	122	58	136	58	124	58	116	58	159
58.02	128	58.02	130	58.02	130	58.02	125	58.02	163
58.04	109	58.04	123	58.04	110	58.04	132	58.04	168
58.06	131	58.06	130	58.06	121	58.06	156	58.06	146
58.08	126	58.08	134	58.08	112	58.08	126	58.08	137
58.1	135	58.1	149	58.1	130	58.1	132	58.1	148
58.12	116	58.12	133	58.12	120	58.12	137	58.12	134
58.14	109	58.14	132	58.14	115	58.14	142	58.14	128
58.16	127	58.16	147	58.16	102	58.16	109	58.16	128
58.18	130	58.18	143	58.18	107	58.18	119	58.18	127
58.2	137	58.2	124	58.2	131	58.2	138	58.2	127
58.22	138	58.22	135	58.22	102	58.22	119	58.22	128
58.24	124	58.24	126	58.24	116	58.24	129	58.24	128
58.26	133	58.26	145	58.26	108	58.26	143	58.26	137
58.28	130	58.28	140	58.28	100	58.28	139	58.28	116
58.3	129	58.3	127	58.3	106	58.3	117	58.3	137
58.32	113	58.32	129	58.32	118	58.32	119	58.32	146
58.34	130	58.34	141	58.34	90	58.34	114	58.34	141
58.36	126	58.36	147	58.36	97	58.36	120	58.36	124
58.38	133	58.38	136	58.38	113	58.38	111	58.38	134
58.4	116	58.4	130	58.4	113	58.4	114	58.4	128
58.42	130	58.42	137	58.42	106	58.42	133	58.42	114
58.44	114	58.44	134	58.44	98	58.44	135	58.44	125
58.46	110	58.46	137	58.46	88	58.46	136	58.46	129
58.48	141	58.48	136	58.48	102	58.48	119	58.48	125
58.5	125	58.5	143	58.5	99	58.5	128	58.5	135
58.52	137	58.52	139	58.52	111	58.52	142	58.52	139
58.54	136	58.54	132	58.54	100	58.54	131	58.54	138
58.56	123	58.56	138	58.56	103	58.56	141	58.56	128
58.58	130	58.58	145	58.58	93	58.58	113	58.58	136
58.6	130	58.6	139	58.6	107	58.6	132	58.6	151
58.62	116	58.62	151	58.62	95	58.62	117	58.62	138
58.64	123	58.64	140	58.64	99	58.64	107	58.64	126
58.66	112	58.66	146	58.66	116	58.66	140	58.66	143
58.68	130	58.68	142	58.68	104	58.68	127	58.68	131
58.7	146	58.7	127	58.7	81	58.7	132	58.7	132
58.72	139	58.72	147	58.72	104	58.72	140	58.72	137
58.74	118	58.74	143	58.74	95	58.74	115	58.74	133
58.76	123	58.76	137	58.76	101	58.76	136	58.76	139
58.78	104	58.78	139	58.78	93	58.78	144	58.78	139
58.8	117	58.8	149	58.8	95	58.8	136	58.8	125
58.82	107	58.82	129	58.82	83	58.82	125	58.82	129
58.84	129	58.84	151	58.84	88	58.84	129	58.84	121
58.86	105	58.86	142	58.86	96	58.86	146	58.86	130
58.88	110	58.88	150	58.88	94	58.88	140	58.88	149
58.9	122	58.9	137	58.9	100	58.9	143	58.9	137
58.92	123	58.92	118	58.92	105	58.92	125	58.92	151
58.94	122	58.94	135	58.94	105	58.94	121	58.94	142
58.96	119	58.96	138	58.96	103	58.96	136	58.96	140
58.98	122	58.98	123	58.98	96	58.98	127	58.98	135
59	117	59	139	59	120	59	123	59	146
59.02	124	59.02	135	59.02	121	59.02	116	59.02	149
59.04	115	59.04	149	59.04	97	59.04	112	59.04	155
59.06	131	59.06	142	59.06	101	59.06	130	59.06	133
59.08	119	59.08	147	59.08	111	59.08	133	59.08	141
59.1	121	59.1	145	59.1	116	59.1	118	59.1	138
59.12	120	59.12	150	59.12	105	59.12	122	59.12	153
59.14	132	59.14	146	59.14	119	59.14	128	59.14	142
59.16	152	59.16	149	59.16	104	59.16	124	59.16	131
59.18	127	59.18	151	59.18	121	59.18	143	59.18	124
59.2	101	59.2	151	59.2	106	59.2	111	59.2	125
59.22	122	59.22	148	59.22	95	59.22	120	59.22	118
59.24	125	59.24	154	59.24	92	59.24	153	59.24	148
59.26	131	59.26	154	59.26	116	59.26	138	59.26	150
59.28	118	59.28	142	59.28	100	59.28	137	59.28	145
59.3	127	59.3	126	59.3	98	59.3	142	59.3	122
59.32	128	59.32	135	59.32	109	59.32	107	59.32	148
59.34	148	59.34	144	59.34	104	59.34	141	59.34	151
59.36	146	59.36	130	59.36	115	59.36	134	59.36	151
59.38	109	59.38	131	59.38	110	59.38	134	59.38	144
59.4	130	59.4	149	59.4	104	59.4	121	59.4	150
59.42	138	59.42	141	59.42	111	59.42	111	59.42	156
59.44	134	59.44	136	59.44	102	59.44	110	59.44	123
59.46	118	59.46	129	59.46	110	59.46	139	59.46	119
59.48	121	59.48	141	59.48	112	59.48	129	59.48	129
59.5	128	59.5	132	59.5	105	59.5	119	59.5	137
59.52	136	59.52	146	59.52	116	59.52	133	59.52	139
59.54	134	59.54	126	59.54	115	59.54	146	59.54	138
59.56	109	59.56	139	59.56	101	59.56	136	59.56	135
59.58	133	59.58	121	59.58	105	59.58	126	59.58	150
59.6	128	59.6	143	59.6	108	59.6	124	59.6	135
59.62	119	59.62	158	59.62	99	59.62	126	59.62	130
59.64	141	59.64	158	59.64	97	59.64	153	59.64	168
59.66	125	59.66	138	59.66	93	59.66	142	59.66	160
59.68	132	59.68	156	59.68	98	59.68	153	59.68	143
59.7	132	59.7	149	59.7	96	59.7	129	59.7	131
59.72	128	59.72	145	59.72	114	59.72	139	59.72	137
59.74	125	59.74	148	59.74	107	59.74	143	59.74	155
59.76	119	59.76	123	59.76	108	59.76	126	59.76	158
59.78	141	59.78	144	59.78	98	59.78	118	59.78	134
59.8	134	59.8	160	59.8	107	59.8	129	59.8	129
59.82	135	59.82	141	59.82	112	59.82	127	59.82	161
59.84	119	59.84	140	59.84	90	59.84	126	59.84	153
59.86	131	59.86	126	59.86	117	59.86	150	59.86	111
59.88	123	59.88	143	59.88	108	59.88	132	59.88	144
59.9	129	59.9	120	59.9	101	59.9	131	59.9	138
59.92	125	59.92	135	59.92	103	59.92	152	59.92	141
59.94	137	59.94	140	59.94	109	59.94	125	59.94	144
59.96	118	59.96	155	59.96	122	59.96	114	59.96	133
59.98	131	59.98	155	59.98	109	59.98	123	59.98	162
60	121	60	158	60	97	60	129	60	146
*RAS_INT_END		*RAS_INT_END		*RAS_INT_END		*RAS_INT_END
*RAS_DATA_END		*RAS_DATA_END		*RAS_DATA_END		*RAS_DATA_END

## Sheet: Figure 5a
		0.5 A g-1							5 A g-1
	Zn(0002)||NVO		com-Zn||NVO					com-Zn||NVO		Zn(0002)||NVO
Cycle number	Capacity/mAh g-1	CE/%	Capacity/mAh g-1	CE/%			Cycle number	Capacity/mAh g-1	CE/%	Capacity/mAh g-1	CE/%
1	305.5	100.02	321.4	100.03			1	251.4	99.4069	245.2	99.96
2	305.9	99.97	321.4	100.01			2	248.4	100.04	244.6	99.91
3	305.4	99.92	321.4	100			3	245.6	100.041	245.1	100.01
4	306.3	99.92	321.4	100.01			4	243.7	99.8361	244.8	100.06
5	306.2	99.9	321.4	100			5	242.1	99.8762	244.9	99.97
6	305.8	99.84	321.4	100.03			6	239.1	99.6665	244.6	100.06
7	305.9	99.86	321.7	99.98			7	237.6	99.7062	244.4	99.89
8	305.9	99.89	321.4	100			8	235.3	99.7456	244.9	100.04
9	306.3	99.87	321.3	100.02			9	235.1	100.043	244.7	100.19
10	306.4	99.93	321.4	100			10	235.2	100.043	245	99.96
11	306.6	99.92	321.4	100			11	234.5	99.7872	245.2	99.97
12	306.6	99.9	321.3	100.01			12	234.2	100.085	244.9	99.89
13	306.4	99.94	321.3	100.01			13	234	99.9146	244.8	100.29
14	306.4	100.06	321.4	99.97			14	232.1	99.6137	245.2	100
15	306.3	99.43	321.2	100			15	230.7	99.6544	245	100.04
16	306.2	99.68	321.2	100.01			16	230.3	100	245.2	99.97
17	306.3	99.76	321	100			17	230.7	100.087	245	99.82
18	306.4	99.9	321.3	100.01			18	231	100.043	245.3	100.13
19	306.8	99.71	321.3	100			19	231.1	99.9567	245.6	100.29
20	306.7	100.21	321.3	100.02			20	230.1	99.7399	245.4	99.91
21	306	99.7	321.2	99.97			21	229.3	99.9129	245.5	100.05
22	306.4	99.87	320.9	100.02			22	229	99.8692	245.7	99.96
23	306.4	100.18	321.2	100.01			23	227.8	99.7373	245.5	99.99
24	305.9	99.93	321	100.01			24	226.9	99.6924	245.9	100.03
25	306.4	99.8	321.2	100			25	226.6	99.9118	246.1	100.09
26	306	99.83	320.9	100			26	227.3	100.22	245.9	99.96
27	306.4	99.92	320.9	100			27	227.3	99.9121	245.7	99.99
28	306	100.1	321	100.02			28	226.6	99.9118	245.9	100.02
29	306.3	100.08	321	99.99			29	227.4	100.088	246	100.17
30	306.4	99.8	320.9	100.02			30	227.1	99.956	246.3	100.07
31	306.2	100	321.2	100.01			31	226.5	99.7797	246.2	99.79
32	306.4	99.91	321	100.01			32	225.5	99.6905	245.9	100.17
33	306.2	99.92	321.3	100			33	225.6	100.044	246.6	99.94
34	306.7	99.86	321.2	100.01			34	224.5	99.7778	245.8	100.09
35	306	99.92	321.4	100.01			35	225.3	100.133	246.4	100.21
36	306.8	99.93	321.4	100.01			36	224.3	99.6889	246.4	99.87
37	306.2	99.95	321.4	100.02			37	223.3	99.7766	246.4	100.21
38	306.7	100	321.3	100			38	222.9	99.8209	246.6	99.7
39	306.2	100.01	321.3	100			39	223	100.09	246.4	99.97
40	306.8	100	321.2	100.03			40	222.6	99.9102	246	100.26
41	306.3	100.03	321.3	100			41	222.7	100.135	246.3	99.88
42	306.8	100.05	321.2	100.01			42	222.7	99.8207	246.5	99.94
43	306.4	99.98	321.4	100.01			43	221.9	99.8201	246	100.27
44	306.7	99.93	321.4	100			44	221.1	99.7744	246.4	99.94
45	306.3	99.92	321.4	100.03			45	221.8	100.181	246.4	100.11
46	306.7	99.89	321.2	100.01			46	221.1	99.8645	246.3	99.83
47	306.6	99.93	321.3	99.99			47	221.8	100.181	246.2	100
48	306.8	99.93	321.5	100.05			48	221.5	99.8647	245.9	100.06
49	306.7	99.92	321.4	100			49	220.3	99.6833	245.9	100.08
50	306.8	99.91	321.7	100.02			50	219.7	99.8183	246.1	99.95
51	307.1	99.96	321.7	100.01			51	219.6	99.909	245.9	100.32
52	306.7	99.93	321.7	100			52	219.9	100.137	246.4	99.9
53	307.1	99.95	321.7	99.97			53	220.1	100	246.2	100.02
54	306.6	99.97	321.5	99.98			54	219.9	100	246.5	100
55	307.1	99.95	321.3	99.99			55	220	100.045	246.5	99.95
56	306.7	99.97	321.5	100			56	219.8	99.8637	246.6	100.02
57	307.2	99.96	321.3	99.99			57	219.4	99.7726	246.4	99.92
58	306.6	99.97	321.4	99.99			58	218	99.6799	246.3	100.05
59	307.3	99.96	321.2	100			59	217.3	99.7246	246.7	100.19
60	306.8	99.98	321.3	100			60	216.8	100	246.4	99.97
61	307.1	99.97	321.2	100			61	216.7	100	247	100.17
62	306.8	99.97	321.3	100			62	215.9	99.8151	246.9	100.06
63	307.1	99.97	321.3	99.94			63	215.4	99.6761	247.1	99.98
64	307.1	100.34	320.9	99.96			64	215.2	99.8608	247	99.89
65	307.1	99.85	320.8	99.96			65	215.4	100.093	246.9	100.21
66	307.2	99.9	320.8	99.95			66	214.5	99.8139	246.9	100.08
67	307.2	100.11	320.1	99.96			67	213.6	99.7665	246.5	100.03
68	307.5	99.76	320.3	100			68	214.2	100.093	246.9	99.76
69	307.8	99.99	320	100.01			69	213.8	100	246.4	100.05
70	307.7	99.96	320.1	99.98			70	214.9	100.186	247.1	100.19
71	307.6	99.94	319.9	100.01			71	215.1	99.8607	247.2	100
72	307.6	99.98	320	99.96			72	215.6	100.186	247.6	99.98
73	307.5	99.96	319.9	99.95			73	215.3	99.8608	246.9	100.34
74	308.6	99.97	319.6	99.96			74	215.3	100.186	247.6	99.91
75	308.4	100	319.6	99.93			75	215.1	99.9071	247.8	99.9
76	308.1	100.04	319.4	99.93			76	216.4	100.278	247.3	100
77	308	100	319.1	99.98			77	216.1	99.9075	247	100.25
78	307.8	100.08	318.8	100.01			78	216.5	100.046	247.7	99.95
79	307.7	100.06	319	99.99			79	217.5	100.184	248	99.96
80	307.8	100.08	318.7	100			80	217.5	100.138	247.5	99.9
81	308.1	99.86	318.7	99.99			81	217.2	99.8621	247.1	100.11
82	308.4	99.87	318.7	100.01			82	217.7	100.092	247	100.18
83	308.4	99.96	318.7	100.02			83	217.8	100	247	99.93
84	308.5	100.03	318.8	100.04			84	217.2	99.7245	247.4	100.12
85	308.2	100.02	319	99.99			85	217.2	100.092	247.3	100.06
86	308.1	99.76	318.8	100.02			86	216.9	99.77	247.8	99.93
87	308	100.06	319.1	100.01			87	216.6	99.8617	247.7	100.13
88	307.7	100.12	319.2	100			88	216.2	99.9538	247.6	100
89	307.7	99.95	319.1	100			89	215.3	99.8146	247.7	100.07
90	307.7	99.82	319.1	100.01			90	215.3	99.8608	247.7	99.84
91	307.8	100.18	319.2	100			91	215.5	100.186	247.5	100.12
92	307.8	99.96	319.2	100.01			92	215.3	99.9536	247.9	100.16
93	307.8	100.11	319.2	100.02			93	215	99.8607	248.1	99.8
94	308	100.02	319.4	99.97			94	215	100	247.9	100.12
95	308.1	99.9	319.4	100.01			95	215	99.9535	247.6	99.95
96	308.1	99.95	319.1	100.01			96	215.2	100.093	248	100.24
97	308.1	100.26	319.1	100.02			97	215.9	100.093	248.3	99.88
98	308	99.8	319.2	100			98	215.8	100.046	248.3	100.23
99	308	100.28	319.2	100			99	215.8	99.7227	248.4	99.92
100	308.2	99.81	319.2	100			100	215.9	100.139	248.1	100.05
101	308	99.85	319.5	99.99			101	216	100.046	248.5	99.81
102	308.2	100.14	319.2	100			102	216.1	100	248.1	99.92
103	307.8	100.21	319.4	100.02			103	216.1	100.046	248	99.94
104	308.4	99.76	319.4	100.01			104	215.6	99.7686	247.5	100.2
105	307.8	100.2	319.6	99.98			105	215.7	100.139	248.1	100.05
106	308.2	99.69	319.2	100.01			106	215.1	99.8144	247.9	100.05
107	308	100.14	319.5	99.99			107	214.7	99.8605	248.2	100.02
108	308.2	100.14	319.5	99.99			108	214.4	99.8603	247.7	99.86
109	308	99.79	319.4	100.02			109	214	99.86	247.6	100.26
110	308.5	100.04	319.5	100			110	214.5	100.234	248.4	100.06
111	308.1	99.98	319.1	99.99			111	213.4	99.6265	248	99.91
112	308.5	100.13	319.1	100			112	213.3	99.9063	248.2	100.07
113	308.1	100.14	319.4	100			113	213.7	99.9532	248.2	100.12
114	308.9	99.63	319.4	100			114	212.8	99.9061	248.2	99.77
115	308.4	100.1	319.2	100			115	212.5	99.859	248.1	100.21
116	308.2	100.14	319.2	100			116	212.6	99.906	248.3	99.91
117	309.1	100.07	319.1	100			117	211.8	99.8586	248.4	100.22
118	308.7	100.06	319.2	99.99			118	212.2	100.094	248.3	100.02
119	308.5	99.72	319.1	99.98			119	213	100	248.3	100.02
120	308.5	100.07	319.1	100			120	212.6	99.906	248.4	99.94
121	308.6	100.08	319	100.01			121	211.7	99.7174	248.3	100.05
122	308.6	100.1	319.4	100.01			122	211.5	99.9527	248.3	99.93
123	309	100.07	319.4	99.97			123	212	100.094	248.3	100.06
124	308.9	99.77	319.2	99.99			124	212.6	100.189	248.4	99.98
125	308.9	100.17	319.1	100			125	212.6	99.953	248.1	100.05
126	308.7	99.79	319.1	100.02			126	212.8	100	248.4	100.11
127	308.6	100.11	319.1	100			127	212.6	99.953	248.4	100.05
128	308.9	100.14	319.1	99.97			128	212.8	100.047	248.7	99.83
129	309	99.68	319	100.01			129	212.1	99.8118	248.7	100.15
130	309.2	100.13	319.1	99.98			130	211.5	99.8584	248.7	100.11
131	309	100.17	319.1	100			131	211	99.8108	249.3	99.91
132	309.2	99.7	319.1	100			132	211.1	100.19	248.3	100.05
133	309.5	100.14	319	99.97			133	210.7	99.716	248.4	100.15
134	309.6	100.2	319.1	99.95			134	210.2	99.8575	248.8	99.73
135	309.8	99.71	318.7	99.98			135	209.9	100.048	248.2	100.12
136	309.5	100.16	318.8	100			136	210.2	100.048	248.6	100.04
137	309	100.14	318.8	99.98			137	210.2	99.9049	248.5	99.91
138	308.9	99.68	318.8	99.98			138	209.9	99.9524	248	100.02
139	309.4	100.1	318.7	100.03			139	210.1	100.095	248.6	100.05
140	309.8	100.06	318.7	99.99			140	210.4	100.048	248.1	99.96
141	309.8	100.14	318.6	99.99			141	210.2	99.8575	248.2	100.28
142	309.8	100.01	318.6	100.04			142	210.3	100.143	248.3	99.86
143	310	99.79	318.7	99.99			143	210.1	99.81	248.1	100.04
144	310.1	100.09	318.8	99.99			144	209.9	99.9524	248.4	99.92
145	310.1	100.12	318.7	100.01			145	210.4	100.048	247.8	100.19
146	309.9	99.82	318.5	99.99			146	210.4	99.9525	248.3	99.95
147	309.5	100.12	318.3	100			147	210.5	100	248	99.93
148	309.5	99.87	318.5	100.02			148	210.6	100.095	248.4	100.03
149	309.6	100.1	318.6	100			149	209.9	99.9524	248.6	100.16
150	309.8	100.11	318.7	100.04			150	209.7	99.7621	248.1	99.93
151	309.8	99.94	319	100.02			151	209.9	100	248.4	100.17
152	309.5	100.03	319	100			152	209.7	100.143	248.3	100.04
153	309.5	99.87	318.8	100.04			153	210	99.9524	248.6	100.06
154	309.4	100.11	319	100.01			154	209.9	100	248.6	99.74
155	309.5	100.11	319.2	100.02			155	209.6	99.9047	247.7	100.12
156	309.4	99.75	319.1	100.04			156	209.9	99.9524	248.1	99.93
157	309.5	100.05	319.5	100.02			157	210.4	100.095	248.3	100.23
158	309.4	100.09	319.5	100			158	210	100.048	248.5	99.93
159	309.5	100.14	319.5	100.02			159	210	99.9524	248.4	100.21
160	309.6	100.09	319.5	100.04			160	209.4	99.8569	249	99.84
161	309.5	99.69	319.6	100			161	209.1	99.8091	248.6	100.1
162	309.6	100.07	319.9	100.05			162	209.9	100.095	248.5	100.15
163	309.9	100.09	319.9	100			163	209.7	100.095	249	100
164	310.1	99.94	319.7	100.02			164	209.4	99.7618	249.4	100.03
165	310.1	100.03	320	100.01			165	209.4	100.096	249.5	99.98
166	310.4	99.94	319.9	100.01			166	209.3	99.9522	249.1	100.1
167	310.8	100.12	320.1	100.05			167	208.9	99.9043	249.2	100.15
168	310.8	100.08	320.4	100			168	209.5	100.143	249.2	99.83
169	310.1	99.89	320.1	99.99			169	209.1	99.8567	248.9	100.07
170	309.9	100.07	320.3	100.01			170	208.7	99.8087	249.5	100.14
171	309.9	99.86	320.3	100			171	208.5	100	249.6	99.94
172	309.9	100.05	320.1	100.02			172	208.8	100.192	249.9	100.16
173	309.9	100.11	320.4	100			173	208.2	99.8561	249.4	99.76
174	309.8	100.1	320.3	100.02			174	207.8	99.76	249.4	100.17
175	309.9	100.08	320.1	100.01			175	207.9	100	249.3	100.07
176	310.3	99.66	320.3	100.01			176	207.7	99.9519	248.7	99.78
177	310.3	100.09	320.1	100.02			177	207.6	100	249.3	100.33
178	310.5	100.01	320.5	100.01			178	208.7	100.288	249.7	100.01
179	310.7	100.06	320.6	100.02			179	207.7	99.7599	249.9	100.13
180	310.9	100.06	320.6	99.99			180	207.9	100.145	250	99.95
181	310.7	100.04	320.4	100			181	207.3	99.7594	249.6	100.16
182	310.5	100.04	320.5	100.02			182	208	100.096	249.9	99.76
183	310.3	100.06	320.6	99.99			183	207.8	100.096	249.6	100.2
184	310	100.08	320.8	100.03			184	207.1	99.7592	249.6	100.08
185	310	99.64	320.6	100			185	207.4	100.145	249.6	99.92
186	310.4	100.06	320.8	100.02			186	207.2	99.9036	250	99.88
187	310.9	100.09	320.8	99.97			187	207.4	100.097	249.2	99.72
188	311	100.12	320.5	100.01			188	207.3	99.9036	246.8	100.05
189	311	100.09	320.8	100.01			189	207.1	99.9517	248.4	100.27
190	310.7	99.71	320.5	100			190	207.6	100.096	248.8	100.16
191	310.4	100.15	320.5	100.01			191	207.2	99.9036	249.8	99.9
192	310.3	99.9	320.6	100.01			192	206.6	99.9033	249.2	99.98
193	310.8	100.1	320.6	100			193	207.1	100.097	249.3	100.11
194	311	100.16	320.8	100			194	206.7	99.9033	249.3	99.99
195	311	99.83	320.6	100			195	206.9	99.9034	249.6	100.1
196	310.8	99.98	320.9	99.99			196	206.4	99.8549	249.3	99.92
197	310.5	100.09	320.9	99.99			197	206.4	100.048	249.6	100.15
198	311.4	99.87	320.8	99.98			198	206	99.8062	249.6	100.08
199	311.3	100	320.5	99.97			199	206.6	100.097	249.5	100.08
200	310.8	100.09	320.3	99.94			200	206.6	99.9516	249.9	99.95
201	310.8	99.96	320	99.99			201	206.3	99.8548	249.1	100
202	310.7	99.91	319.9	99.96			202	206.7	100.242	249.6	100.01
203	310.9	100.18	319.7	99.97			203	205.9	99.903	249.4	100
204	311.4	100.03	319.6	99.96			204	205.8	99.7576	249.7	99.95
205	311	99.87	319.2	99.99			205	206.4	100.194	249.5	100.16
206	310.8	99.95	319.2	99.98			206	206.4	99.9516	249.6	99.85
207	310.8	99.95	319	99.96			207	206.2	99.9515	248.9	100.26
208	310.8	100.3	318.8	99.94			208	205.4	99.8056	249.8	99.85
209	310.9	99.95	318.8	99.99			209	205.4	100	249.4	99.85
210	310.9	99.95	318.8	100			210	205.4	99.9027	248.8	100.16
211	311.2	99.92	318.8	99.99			211	205	99.9512	249.8	100
212	311	99.97	318.6	99.99			212	205.6	100.097	248.8	100.06
213	311.2	99.96	318.8	99.99			213	205.9	100.146	249	100.12
214	311.3	100.01	318.6	99.98			214	205.5	99.9028	249.5	99.82
215	311.8	100.03	318.3	100.02			215	205.2	99.854	249.3	100.07
216	311.9	100.03	318.5	100			216	205.3	100.098	249	100.08
217	311.6	99.99	318.7	100.02			217	204.7	99.7563	248.9	100.04
218	311.4	100.04	318.7	100.04			218	204.5	99.9023	249.1	99.95
219	311.4	100.07	318.8	100.04			219	204.8	100.147	249	100.23
220	311.2	100.13	319.1	100.01			220	204.9	100.049	249.2	100
221	310.9	100.05	319.2	100.05			221	204.3	99.8534	249.2	100.06
222	310.9	100	319.2	100			222	204.6	99.9023	249.5	99.9
223	310.9	100	319.5	100.04			223	204.6	100.098	249.5	100.04
224	310.9	100.01	319.6	100.05			224	204.4	99.9511	249.2	100.12
225	311.3	99.98	319.9	100.02			225	204.3	100.049	249.3	99.96
226	311.6	99.98	319.9	100			226	203.6	99.755	249.8	100.01
227	311.8	99.98	319.9	100.03			227	203.9	100.147	249.4	100.08
228	311.8	100.27	320	100			228	204.1	99.9021	249.5	100.14
229	311.6	100.09	320.1	100.03			229	203.7	99.8529	249.8	99.87
230	311.4	99.99	320	100.03			230	203.8	100.098	250	100.04
231	311	99.9	320.1	100.03			231	203.8	99.951	250	99.86
232	311	100.13	320.3	100.02			232	203.9	99.951	249.5	100.17
233	311.9	100	320.3	100.03			233	203.9	100.049	250	99.98
234	311.9	100.19	320.6	100			234	203.6	99.9019	249.6	100.11
235	311.9	100.16	320.5	99.99			235	203.5	100	249.5	100.08
236	311.9	99.71	320.6	100.03			236	203.6	100	249.7	99.81
237	311.9	100.09	320.6	99.98			237	203.1	99.8034	249.5	100.19
238	311.8	100.06	320.5	100.01			238	203.1	100.099	249.8	99.98
239	311.3	100.06	320.4	100.04			239	203.2	99.8526	249.4	100.19
240	311.4	100.03	320.8	99.99			240	203.2	99.9508	249.6	99.88
241	311.7	100.03	320.6	100.02			241	202.9	100	249.9	100.14
242	312.6	99.99	320.6	100			242	202.7	99.9507	249.8	99.82
243	312.4	100.02	320.6	100			243	203.4	100.148	249.8	100.03
244	311.9	99.99	320.8	100			244	203.2	99.9508	249.1	100.17
245	311.8	100	320.4	100			245	202.8	100.049	249.5	99.93
246	311.7	99.99	320.6	100.01			246	202.6	99.7538	249.3	100.09
247	311.9	100.03	320.3	100.01			247	202.3	99.9012	249.9	100.15
248	312.2	99.89	320.6	100			248	202.5	100.049	249.7	99.96
249	311.9	99.99	320.4	100.02			249	202.4	99.9013	249.8	99.85
250	311.9	100.03	320.4	100			250	202.5	100.049	250	100.07
251	312.1	100.01	320.8	99.96			251	202.3	99.9506	249.7	100.01
252	312.4	100	320.4	100.01			252	202.6	100	249.7	100.09
253	311.9	99.99	320.5	99.98			253	202	99.9011	249.8	100.15
254	311.8	100.01	320.6	100.02			254	201.9	99.9505	250.3	99.84
255	312.6	99.98	320.5	99.96			255	202	99.8517	250	99.98
256	312.2	100.03	320.5	100.01			256	202.4	100.148	249.5	100.03
257	312.1	99.99	320.6	100.01			257	202.1	100	249.9	100.28
258	313	100.01	320.5	99.99			258	202.2	100	250.4	99.8
259	314.1	99.99	320.1	100.02			259	201.7	99.9009	250.1	100.24
260	313.9	100.02	320.4	99.98			260	201.5	99.8513	250.3	99.93
261	313.9	100.02	320.3	100.02			261	201.8	100.149	249.8	100
262	315	100.04	320.4	100.01			262	201.7	99.9505	250.4	100.19
263	314.4	100.03	320.5	100			263	201.4	99.8513	250.2	100.05
264	314	100.08	320.5	100			264	201.8	100.149	250.7	100.06
265	313.9	99.65	320.6	100.02			265	201.6	100	250.2	99.95
266	313.9	100.08	320.5	99.99			266	201.4	100	250.5	100.1
267	314	100.08	320.4	100			267	201.3	99.9504	250	99.76
268	314.2	100.13	320.6	100.01			268	201.3	100.05	249.8	100.08
269	313.7	100.08	320.4	100.01			269	201.2	99.8511	249.7	100.09
270	313.5	99.68	320.6	100			270	201.1	100	250.2	99.99
271	314	100.07	320.6	99.96			271	200.8	99.9502	250.5	100.19
272	314.4	100.11	320.4	99.98			272	201.1	99.851	250.8	99.92
273	313.9	100.1	320	99.92			273	200.8	99.9502	250.3	99.98
274	313.9	100.13	319.6	99.92			274	200.8	100.05	250.1	100.12
275	313.9	99.7	319	99.9			275	200.7	99.9005	250.7	100
276	313.6	100.06	318.5	99.87			276	200.5	99.9501	250.6	100.22
277	314.1	100.1	318.1	99.93			277	201	100.1	250.4	99.95
278	314.4	100.11	317.7	99.87			278	200.4	99.8505	250.5	100.12
279	314	100.09	317.2	99.91			279	200.6	100.05	251	99.85
280	314	99.71	316.5	99.9			280	201.1	100.199	250.4	100.08
281	314	100.05	316	99.91			281	200.2	99.7509	250.5	100.16
282	313.7	100.09	315.8	99.95			282	200.3	100.15	251.3	99.99
283	314.4	100.1	315.4	99.94			283	200.7	100	250.8	100.01
284	314.2	100.08	315.3	99.96			284	200.8	100.05	251	100.14
285	314.1	99.71	315.3	100			285	200.2	99.8006	251.5	99.77
286	314.1	100.14	315.4	100.05			286	200.6	100.15	250.9	100.16
287	313.7	99.86	315.5	100.07			287	200.7	99.9005	250.5	100.08
288	314.1	100.09	316.2	100.06			288	200.2	100	251.1	99.89
289	314.6	99.99	316.4	100.08			289	199.7	99.85	250.9	99.95
290	314.2	100.06	316.9	100.1			290	199.7	99.95	251	100.01
291	314.2	100.05	317.2	100.06			291	199.3	99.8997	250.5	100.15
292	314	100.1	317.8	100.08			292	199.5	99.9499	250.8	100.02
293	313.9	100.08	318	100.06			293	199.1	99.8495	250.7	100.02
294	314.2	100.04	318.3	100.06			294	198.8	99.8995	251.4	100.03
295	314.8	100.08	318.6	100.07			295	199	100.151	251.2	100.35
296	314.2	99.91	318.7	100.05			296	199	99.9498	252	99.91
297	314.2	100.19	319	100.03			297	199.1	100.05	251.2	99.97
298	314	99.67	319	100.01			298	199.1	99.8495	251.2	99.99
299	314.1	100.15	319.1	99.96			299	199.2	100.05	251.7	100.07
300	314.6	99.84	318.7	99.99			300	198.7	100	251.2	100.24
301	314.4	100.09	318.8	100.01			301	199.1	100.101	251.9	100.1
302	314.9	99.94	318.8	100.04			302	199.2	99.9498	251.9	99.69
303	315.1	100.06	319.1	100.05			303	199.3	100.05	251.4	100.14
304	314.8	99.99	319.4	100.02			304	199.3	100.1	251.4	100.09
305	314.4	100.04	319.6	100.06			305	199.2	99.8496	251.9	100.09
306	314.2	99.96	319.5	100.04			306	199.5	100.201	252	99.74
307	314.4	100.16	319.6	100.04			307	199.3	99.9498	251.3	100.1
308	314.2	99.85	319.9	100.05			308	199.6	100	251.6	100.03
309	314.1	100.36	320.3	100.06			309	199.3	100	250.8	99.8
310	314.5	99.74	320.5	100.05			310	198.9	99.7993	250.9	100.12
311	314.9	100.31	320.5	100.03			311	199.4	100.201	250.7	100.36
312	314.6	99.76	320.6	100.06			312	199	99.6994	251.9	100.12
313	314.5	100.26	320.9	100.04			313	198.6	99.8492	252.1	100.03
314	314.5	99.71	321	100.02			314	196.9	99.6458	252.1	99.92
315	314.9	100.3	321	100.02			315	196.6	100.051	252.4	100.25
316	314.6	99.82	321.3	100.04			316	197	100	252.8	100.01
317	314.5	100.19	321.4	100.03			317	196.7	100	252.7	100.14
318	314.6	99.99	321.5	100.02			318	197	99.8986	253.1	99.85
319	314.6	100.05	321.4	100.03			319	196.8	99.8478	252.7	99.92
320	314.9	99.97	321.4	100.01			320	196.5	100.051	252.4	100.07
321	315	100	321.8	100.01			321	196.8	100.102	251.6	99.86
322	315	99.97	321.4	100.03			322	196.7	99.7464	252	99.95
323	315.3	100.01	321.5	100.01			323	196.5	100.102	251.3	100
324	315	99.97	321.7	100.02			324	195.9	99.6947	250.9	100.18
325	314.8	100	321.7	100.02			325	195.6	99.9489	251.3	99.97
326	314.5	100.01	321.9	100			326	196.1	100.204	251.6	99.86
327	313.7	100	321.7	100.01			327	195.4	99.8467	250.9	100
328	313.2	100.02	321.9	100.02			328	195.3	99.8466	250.7	99.97
329	312.8	100.02	321.9	99.99			329	196	100.204	250.6	100.04
330	312.4	100.01	321.9	100.02			330	195.2	99.8976	251	100.43
331	312.1	100.03	321.7	99.99			331	195.4	100.051	252.1	99.94
332	311.8	100.02	321.7	100			332	195.1	99.8465	252.3	100.14
333	311.4	100.03	321.8	100.02			333	194.8	99.7951	252.7	100.05
334	311.2	100.02	321.9	100			334	194.9	100.309	253.3	100.22
335	310.8	100.02	321.9	100.01			335	194	99.7429	253.8	100.1
336	310.7	100.03	321.9	100.03			336	194.3	100	253.8	100.18
337	310.3	100.01	321.9	99.99			337	194.4	100.155	254	99.88
338	309.9	100	321.9	100.02			338	194.6	100.051	253.6	100.01
339	309.8	100.05	322	100			339	195	100	253.6	99.94
340	309.8	99.68	322	99.99			340	194.9	100	253.7	100.09
341	309.5	100.11	321.8	100.03			341	195.9	100.153	253.5	100.17
342	309.5	100.14	321.8	99.98			342	195.6	99.8469	253.2	99.84
343	309.5	99.77	322	99.98			343	195.7	100.051	252.9	100.07
344	309.5	100.06	321.8	100.01			344	195.5	99.8978	252.7	100.2
345	309.4	100.12	321.8	100			345	195.8	100.205	253.2	99.88
346	309.5	100	321.9	100			346	196	100	253.2	100.04
347	309.5	99.92	321.7	100			347	195.6	99.9489	253	99.98
348	309.6	99.99	321.9	99.99			348	195.1	99.8465	252.5	99.8
349	309.6	100.1	321.8	99.99			349	195	99.9487	251.5	99.92
350	309.9	100.05	321.5	99.99			350	194.7	100.051	251	100.18
351	309.8	100.03	321.7	100			351	195.3	100.051	251.7	100.21
352	309.6	100.03	321.5	100			352	194.1	99.6918	253.1	100.12
353	309.8	99.98	321.7	99.97			353	194.8	100.154	253.2	100.03
354	309.8	99.97	321.4	100.02			354	194.6	99.8461	252.9	99.77
355	309.9	99.95	321.5	99.98			355	194.7	100.206	252.2	100
356	309.8	99.93	321.3	99.98			356	194.4	99.7435	251.5	100.03
357	309.8	100.39	321.3	99.99			357	194.1	99.8457	252.2	100.17
358	309.8	99.98	321.3	99.99			358	193.7	99.9484	253	100.07
359	309.6	99.95	321	99.99			359	193.8	100.207	253.5	100.18
360	309.6	99.92	321.2	100.01			360	193.6	99.8453	253.3	100.17
361	309.6	99.9	321.2	99.98			361	193.8	100.052	253.1	99.64
362	309.8	99.98	321	99.98			362	194.1	100.155	252.5	100.13
363	309.8	100.01	320.9	99.99			363	194.5	100.103	252.8	100.09
364	309.9	100.1	320.8	99.99			364	194.6	99.8461	253.8	100.2
365	310	100.05	320.6	100			365	194.4	100.051	253.9	99.92
366	309.9	99.82	320.8	100			366	194.9	99.9487	253	99.69
367	310	100.14	320.8	99.98			367	194.6	100.154	251.5	99.99
368	309.9	99.84	320.8	100.01			368	194.8	99.9487	252	100.04
369	310.1	100.09	320.6	99.96			369	195.4	100.154	252.5	100.35
370	310.4	99.89	320.5	100.02			370	195.3	99.9488	252.9	99.78
371	310.8	100.06	320.4	99.99			371	194.7	99.9487	252.4	99.96
372	311.4	100.02	320.3	99.98			372	194.9	100.154	251.9	100.17
373	311.8	100.01	320.4	100			373	194.9	99.9487	252.7	99.87
374	311.9	100	320.3	99.99			374	194.8	99.8974	252.2	100.17
375	312.1	100.05	320.3	99.97			375	194.6	100	252.1	100.06
376	311.9	99.94	320.3	100			376	194.3	99.9486	252.2	100.08
377	312.1	100.36	320	99.99			377	194.9	100.051	253.4	100.07
378	311.8	100	320	99.99			378	194.8	99.9487	253.4	99.9
379	311.7	99.96	319.9	99.99			379	195.2	100	252.5	100.13
380	311.7	99.95	320	99.99			380	194.8	99.9487	252.9	99.92
381	311.7	99.94	319.7	99.98			381	194.8	100	252.3	100
382	311.3	99.95	319.9	100.01			382	194.7	99.8461	252.4	100.21
383	311.3	99.95	319.7	99.97			383	194.7	100	252.7	99.9
384	311	100.18	319.6	99.94			384	194.8	99.9487	252.5	99.89
385	310.9	99.84	319.1	99.97			385	194.6	100.103	252	100.13
386	310.7	100.31	319.2	99.97			386	195.1	100	253.7	100.46
387	310.7	99.75	319	99.99			387	194.7	100.051	254.1	99.85
388	310.5	99.97	318.8	100			388	194.9	99.8975	253.4	99.84
389	310.3	99.97	319.1	100			389	194.3	99.7433	253	100.13
390	310.1	100.11	319.1	99.99			390	194.2	99.9485	253.9	100.17
391	310.1	99.94	319	100			391	193.5	99.7423	254.4	100.07
392	309.9	99.99	319	100			392	193.7	100.052	254.4	100.13
393	309.8	100.02	318.8	99.99			393	193.6	100.052	254.6	100.08
394	309.8	100.06	319.1	99.99			394	193.2	99.845	254.8	100.17
395	309.6	99.84	318.8	99.98			395	192.6	99.8963	255.2	100
396	309.9	99.94	319	100.03			396	192.8	100.052	255.2	99.77
397	310.3	100.11	319	100			397	193	100.156	253.3	99.75
398	310.8	99.95	319	100.03			398	192.6	99.7927	253	100.15
399	311.6	99.93	318.8	100			399	192.7	100.052	253.6	100.14
400	312.2	100.13	319.1	100.02			400	192.6	99.8963	253.3	99.99
401	312.7	99.89	319.2	100.02			401	192.9	100.052	253.2	99.72
402	313.2	100.02	319.4	100.01			402	193.1	99.8965	251.6	100.09
403	313.9	100.08	319.2	99.99			403	193.3	100.207	252.1	99.96
404	314.4	99.88	319.2	100.03			404	193.5	100.052	251.7	100
405	315	100.16	319.4	100.02			405	192.6	99.7927	252.5	100.29
406	315.4	99.85	319.5	100.01			406	192.9	100	253.4	100.34
407	315.8	100.07	319.5	100.03			407	192.6	100	254.8	99.9
408	316.2	99.99	319.6	100.02			408	192.2	99.8961	254	100.09
409	316.4	99.96	319.6	100.03			409	192.3	100	254.3	99.95
410	316.8	100.15	319.6	99.97			410	192.1	99.8441	253.8	100.03
411	317.2	99.84	319.6	100.01			411	192.2	100.104	253.8	100.13
412	317.6	100.07	319.4	99.95			412	192.4	99.948	254.4	100.05
413	317.7	100.03	319.2	99.92			413	192.5	100	254.6	99.95
414	318	99.9	318.8	99.89			414	191.2	99.6352	254.1	100.06
415	318.1	100.16	318.2	99.84			415	191.3	100.105	254.7	99.76
416	318.5	99.89	317.4	99.86			416	190.5	99.7382	252.5	100.11
417	318.7	100.06	316.8	99.84			417	190.8	100.21	253.5	100.29
418	318.8	100.09	315.9	99.83			418	190.8	99.7908	254.3	99.9
419	319	99.86	315.1	99.81			419	191.1	100.157	253.9	99.86
420	319.1	100.1	314	99.81			420	191.2	100.052	253.2	100.08
421	319.2	99.96	312.8	99.82			421	192.1	100.209	253.2	99.92
422	319.4	99.97	312.2	99.82			422	191.3	99.8434	253.1	100.3
423	319.5	100.15	311.3	99.86			423	191.9	100	254.1	100.04
424	319.7	99.84	310.5	99.86			424	192	100.052	254	99.88
425	319.6	100.09	310	99.88			425	192.5	100.365	253.6	100.15
426	320	99.97	309.4	99.87			426	191.8	99.6881	255	99.94
427	320	99.95	308.7	99.86			427	192	100	253.7	100.03
428	320.1	100.15	308.2	99.88			428	191.1	99.7911	253.8	99.56
429	320.1	99.82	307.5	99.9			429	191.1	100.105	250.8	99.51
430	320.4	100.06	307.2	99.9			430	190.8	99.7386	249.2	100.14
431	320.4	99.99	306.9	99.92			431	191.2	100.157	250.2	100.64
432	320.5	99.94	306.6	99.88			432	190.9	99.6867	252.2	99.93
433	320.4	100.15	306.2	99.91			433	190.4	100.053	252.3	100.25
434	320.4	99.84	305.7	99.91			434	190.8	100.105	252.7	99.85
435	320.6	100.06	305.3	99.92			435	190.3	100	252.5	99.92
436	320.6	100.07	304.8	99.92			436	190.4	99.6859	252.4	100.4
437	320.6	99.86	304.5	99.92			437	190	100.053	253.3	99.86
438	320.5	100.11	304	99.89			438	189.9	100.053	252	99.56
439	320.4	99.95	303.6	99.93			439	190.1	100	249.3	99.62
440	320.1	99.96	303.2	99.93			440	190.1	100	248.4	99.87
441	319.6	100.15	302.8	99.92			441	190.4	99.8951	247.5	100.22
442	319.2	99.83	302.5	99.94			442	190.3	99.7903	247.4	99.74
443	319	100.07	302.3	99.9			443	190.5	100.263	247.7	100.13
444	318.3	99.97	301.8	99.9			444	190.7	100.052	248.8	100.39
445	318	99.94	301.2	99.86			445	190.3	99.895	250.2	100.37
446	317.4	100.14	300.5	99.87			446	190.3	99.8426	251.5	100.26
447	316.9	99.89	299.9	99.89			447	190.6	100.158	253.3	100.14
448	316.4	100.02	299.5	99.89			448	190.4	100	253.3	100.17
449	315.9	100.07	298.8	99.91			449	190.7	99.9476	254.1	100.35
450	315.4	99.87	298.2	99.89			450	190	99.7899	254.8	99.89
451	314.9	100.13	298	99.91			451	190.3	100.105	254.5	100.17
452	314.1	99.88	297.3	99.91			452	190.3	99.9475	255.7	100.06
453	313.7	100.06	297.1	99.91			453	190	99.8423	255.9	99.88
454	313.5	100.02	296.7	99.92			454	190.1	100.158	254.4	99.99
455	313.1	99.92	296.4	99.92			455	189.4	99.7892	254.9	100.29
456	313	100.13	295.9	99.92			456	189.4	99.8945	254.7	100.04
457	312.8	99.85	295.7	99.93			457	189.6	100.158	254.7	99.87
458	312.8	100.1	295.6	99.91			458	188.9	99.6834	255	99.99
459	312.6	99.92	294.9	99.95			459	189.1	100.053	254.5	100.11
460	312.4	100.02	294.5	99.94			460	189.2	100.053	255	100.17
461	312.2	99.97	294.4	99.92			461	189	100.053	255.5	99.94
462	312.2	100.05	294	99.94			462	188.9	99.8414	255.2	99.9
463	312.4	99.91	293.6	99.95			463	189.1	100	254.7	100.27
464	312.8	100.11	293.5	99.98			464	188.9	100.053	255.1	99.96
465	313.5	99.9	293.4	99.91			465	188.8	100.106	255.5	99.84
466	314.1	100.11	293.1	99.98			466	189.3	100.106	254.8	100.07
467	314.8	99.87	292.9	99.94			467	189.7	100	254.8	100.07
468	315.4	100.16	292.5	99.95			468	190	100.105	254	100.02
469	316	99.87	292.2	99.95			469	189.9	99.9474	254.7	100.03
470	316.4	100.11	292.2	99.96			470	190	100.053	254.6	100.18
471	316.8	99.92	291.8	99.96			471	190.1	99.9474	255.2	99.87
472	316.7	100	291.6	99.94			472	189.5	99.8419	254.1	99.91
473	316.8	100.06	291.5	99.96			473	189.9	100.158	254	100.19
474	316.7	99.94	291.5	99.95			474	190.3	100	254.9	100.17
475	316.8	100.13	290.8	99.97			475	190	100.053	254.4	99.89
476	316.5	99.89	290.9	99.95			476	189.8	99.8947	254.2	99.9
477	316.7	100.17	290.7	99.95			477	190.1	99.9474	254	100.14
478	316.5	99.84	290.6	99.97			478	189.8	99.8947	254.3	99.87
479	316.4	100.17	290.3	99.96			479	189.7	100.106	254.1	100
480	316.3	99.85	290.2	99.95			480	189.7	100	254	100.22
481	316.2	100.17	289.8	99.93			481	190.3	100.105	254.8	99.92
482	315.9	99.84	289.5	100			482	190.1	99.8949	254.1	100.01
483	315.8	100.14	289.5	99.93			483	189.5	99.8419	254	99.99
484	315.6	99.88	289.2	99.96			484	190.3	100.263	253.8	100.16
485	315.5	100.05	288.9	99.96			485	189.8	99.8947	254.2	100.07
486	315.4	99.98	288.6	99.95			486	189.9	100.105	254.5	99.87
487	315.3	99.99	288.5	99.94			487	189.9	99.8948	254.1	100.28
488	315.1	100.03	288.1	99.95			488	189.4	99.8945	254.4	99.82
489	315.1	99.98	288	99.93			489	189.7	100.053	253.8	99.99
490	315	100.01	287.5	99.98			490	189.4	99.9472	253.7	100.09
491	314.9	100.14	287.4	99.93			491	189.7	100.106	254.4	100.08
492	314.8	99.85	287.1	99.97			492	189.7	99.8947	254.7	99.92
493	314.6	100.13	287	99.94			493	189.4	100	253.6	100.19
494	314.8	99.86	286.7	99.96			494	189.5	100	254.6	100.09
495	314.8	100.13	286.5	99.97			495	189.3	99.8418	254.1	99.8
496	315	99.88	286.2	99.97			496	189.7	100.211	253.7	100.14
497	315.4	100.05	286.2	99.99			497	189.4	99.8945	254.2	99.91
498	315.9	100.01	286	99.95			498	189.2	99.9472	254.1	100.13
499	316.4	99.94	285.7	99.96			499	189.4	100.106	254.3	99.98
500	316.9	100.12	285.7	99.94			500	189.2	100.053	254.5	100.22
501	317.3	99.88	285.3	99.97			501	189.1	99.9471	254.9	100.15
502	317.4	100.11	285.3	99.98			502	189.4	100	255	100.14
503	317.8	100.06	285.2	99.96			503	189	99.8415	255.6	99.78
504	317.7	99.93	284.8	99.98			504	189.1	100.106	254.7	100.11
505	317.6	100.01	284.7	100			505	188.9	99.8414	254.8	100.06
506	317.7	100.03	284.8	100			506	188.9	100	255.7	100.25
507	317.6	100.05	284.8	100.01			507	189	100.212	255.3	99.85
508	318	100.05	284.9	100.03			508	188.6	99.8941	255.7	99.98
509	318.1	100.02	284.9	100.02			509	188.4	99.894	255.4	99.93
510	318	100.02	285.1	101.58			510	188.1	99.8938	254.6	100.1
511	318.2	100.03	299.4	104.99			511	188.9	100.212	255.4	100.21
512	318.6	99.98	314.1	100.78			512	188.4	99.894	255.4	100.06
513	318.8	99.98	317.4	100.23			513	188.6	100.053	255.2	100.14
514	319.1	100	318	99.84			514	188.2	99.8409	255.9	99.95
515	319.4	100.01	317.6	99.9			515	188.6	100.159	255.6	100.05
516	319.5	100.09	317.2	99.85			516	188.1	99.8408	256.4	100.13
517	319.5	100.11	315.9	99.86			517	188.5	100.053	255.8	100.01
518	319.4	99.92	316.2	100.08			518	189.1	100.159	255.9	100.01
519	319.1	99.84	315.8	99.79			519	187.9	99.6817	255.7	99.75
520	318.8	100.03	315	100.11			520	188	100	255	100.32
521	318.5	100.09	315.8	99.8			521	188	99.9468	255.6	99.77
522	318.3	99.84					522	188.3	100.16	255.7	100.1
523	318	100.08					523	188.2	100	255.2	99.97
524	317.4	99.95					524	187.9	100	255.2	100.1
525	317.2	100.02					525	188.2	99.8409	255.1	99.94
526	316.7	100.02					526	187.7	99.9467	255.9	100.01
527	316.3	99.93					527	188.2	100.16	254.6	100.05
528	316	100.13					528	187.6	99.7342	255.2	100.01
529	315.5	99.87					529	187.6	100.107	254.9	100.17
530	315.3	100.14					530	187.6	100.053	255.2	99.85
531	315.1	99.85					531	187.4	99.8402	254.5	100.02
532	314.8	100.13					532	187.8	100.053	255.3	100.08
533	314.5	99.87					533	187.6	100.053	254.9	99.84
534	314.1	100.13					534	187.8	99.9468	254.4	100.28
535	314.1	99.88					535	187.1	99.8399	255.1	99.78
536	313.7	100.1					536	187.6	100	254.5	100.12
537	313.6	99.9					537	187.6	100.267	254.4	99.96
538	313.5	100.11					538	187.5	99.9467	254.3	100.23
539	313.2	99.94					539	187.2	99.7868	254.9	99.94
540	313.1	100.02					540	187.8	100.321	255	99.89
541	312.8	100.03					541	187.2	99.7868	254.1	100.09
542	312.7	99.93					542	187.4	100	254.5	100.16
543	312.7	100.07					543	186.9	100.107	255.2	99.99
544	312.3	99.95					544	186.9	99.8931	255.2	99.93
545	312.2	100.07					545	186.8	100.054	254.7	100.11
546	312.2	99.92					546	187	100.053	254.7	100.06
547	311.9	100.09					547	187.2	99.9466	255.2	99.88
548	311.8	99.92					548	186.9	99.8931	254.9	100.19
549	311.7	100.14					549	186.4	99.8928	254.7	99.82
550	311.6	99.86					550	186.5	100.107	254.1	100.08
552	311.3	100.13					551	186.4	99.7859	254.2	99.98
553	311.3	99.85					552	186.8	100.107	254.5	100.19
554	311.2	100.11					553	186.2	100	254.7	99.94
555	311.2	99.91					554	186.5	100.054	254.1	100
556	310.9	100.09					555	186.1	99.8391	254.6	99.95
557	310.9	99.93					556	186.5	99.8929	254.6	100.42
558	310.9	100.04					557	186.5	100.215	255.5	99.8
559	310.7	99.97					558	185.9	99.7318	255.4	99.98
560	310.8	99.99					559	186.1	100	254.3	100.11
561	310.7	100.08					560	186.4	100.107	255	100.01
562	310.7	99.95					561	186.1	99.8391	255.2	100.16
563	310.5	100.08					562	186.3	100.054	255.2	100.1
564	310.4	99.91					563	185.8	99.8388	256.2	99.96
565	310.3	100.15					564	185.9	100.108	256	99.99
566	310.1	99.85					565	185.2	99.7308	255.9	100.29
567	310	100.08					566	186	100.216	256.3	99.96
568	309.9	100.13					567	185.6	99.8386	256	99.89
569	309.9	100.03					568	185.2	99.8921	255.8	99.97
570	309.8	99.95					569	185.2	100	255.7	100.21
571	309.6	99.99					570	185.2	99.8921	256.3	100.06
572	309.6	100					571	185.7	100.216	255.9	99.94
573	309.5	100.2					572	185.1	99.8921	255.9	100.09
574	309.4	99.92					573	185.6	100.054	256.6	100.02
575	309.1	99.96					574	184.9	99.8919	256	100.32
576	309	99.95					575	185.1	100	256.3	100.01
577	309	99.94					576	185.1	100	256.2	99.85
578	309.1	99.98					577	184.5	99.8377	256	100.16
579	309.4	100					578	184.3	100	256.7	99.9
580	309.2	100.05					579	184.2	99.8915	256.2	100.13
581	309.4	100.07					580	184.6	100.163	256.5	99.81
582	309.5	100.08					581	183.5	99.62	255.7	100.01
583	309.5	100					582	183.6	100	255.8	100.16
584	309.8	99.97					583	183.8	100	255.9	99.94
585	309.8	99.96					584	184.1	100.109	255.5	99.61
586	309.9	99.98					585	183.6	99.7826	253.9	99.67
587	309.9	99.97					586	183.3	100.109	253	100.53
588	310.1	100					587	183.6	99.9456	254.3	100.16
589	310.3	100.02					588	183.7	100.054	255.3	99.84
590	310.5	100					589	183.5	100.055	254.7	100.25
591	310.5	100.01					590	184	100.109	255.2	100.13
592	310.8	100					591	183.6	99.8369	255.3	99.9
593	310.9	100.01					592	184.3	100.272	255.6	99.97
594	311	100.01					593	184.3	100	255.6	100.03
595	311.2	100.02					594	183.6	99.6743	255.5	100.07
596	311.3	100.04					595	184.1	100.218	255.5	100.15
597	311.6	99.97					596	183.8	99.7287	255.4	99.89
598	311.7	99.91					597	183.4	100.109	255	100.07
599	311.8	100.11					598	182.9	99.7818	255.7	99.99
600	312.1	99.84					599	182.9	100.109	255.7	100.07
							600	182.8	100	255.4	100.12
							601	182.9	99.8908	255.3	100.1
							602	182.8	99.9453	256	99.79
							603	182.3	99.7811	255.3	100.34
							604	182.6	100.11	255.7	99.92
							605	181.4	99.7251	255.7	100.13
							606	181.5	100	256.2	99.98
							607	181.7	100	256.3	99.89
							608	181.4	100	255.7	100.09
							609	181.3	100	255.5	99.81
							610	181.5	100.11	255.3	100.16
							611	181.2	99.7797	255.7	100
							612	181.8	100.11	255.2	100.25
							613	181.7	100.11	255.8	99.92
							614	181.5	99.7253	256	100.16
							615	181.2	100.055	256.5	100.05
							616	181.3	100	256.5	100.02
							617	180.8	99.9447	256.5	99.99
							618	181.2	100.166	256.1	99.86
							619	181.4	99.8899	255.9	100.06
							620	181.6	100.055	256.1	100.15
							621	181.3	99.8348	256	100.08
							622	181.7	100	256.7	99.9
							623	181.8	100.331	255.7	100.13
							624	181.7	99.7803	256.2	100.14
							625	182.1	100.275	256	100.01
							626	181.6	99.7802	256.2	99.82
							627	181.5	100.055	255.7	100.26
							628	181.5	100.055	256.2	100.09
							629	181.7	100.055	256.4	99.76
							630	181.3	99.8898	255.7	100.23
							631	181.5	100	256.7	100.13
							632	182	100.165	256.2	99.75
							633	181.5	99.7801	255.4	99.87
							634	181.7	100.11	254.5	99.88
							635	181.7	99.8901	254.3	100.15
							636	182.1	100.11	254.1	99.69
							637	181.5	99.9449	252.9	100.09
							638	181.8	100	253.8	100.29
							639	181.2	99.9448	254.7	100.09
							640	181.1	99.9448	255.1	100.29
							641	180.4	99.7236	255.4	99.96
							642	181.2	100.221	255.4	100.23
							643	180.8	100	255.9	99.9
							644	180.9	99.9447	255.7	99.96
							645	180.5	99.9446	255.8	99.88
							646	180.1	99.7784	253.8	99.59
							647	179.8	99.9444	252.2	100.03
							648	179.9	100.056	252.9	100.5
							649	179.2	99.7218	255.1	99.9
							650	179.1	100.056	254.4	100.12
							651	179.4	99.9443	255.4	100.09
							652	179.7	100.056	255.2	100.2
							653	179.5	99.9443	256.1	99.98
							654	180.1	100.223	255.9	100.24
							655	179.8	99.9444	257.2	99.98
							656	180	100.056	256.4	100.1
							657	180.3	100.111	257.2	99.82
							658	180.1	99.8891	256.6	100.36
							659	179.5	99.9443	257.1	99.89
							660	180.2	100.111	257.1	100
							661	180.1	100.111	257.1	100.2
							662	179.8	99.8334	256.8	99.94
							663	179.1	99.8885	256.6	99.93
							664	179.4	100.056	256.1	100.02
							665	179.6	99.9444	256.7	99.97
							666	179.4	100	256.6	100.18
							667	179.4	99.9443	256.7	99.79
							668	179.6	100.167	255.5	100.21
							669	179.4	99.7775	256.3	100.08
							670	179.9	100.279	256.4	100.02
							671	179.2	99.7773	256.3	99.44
							672	179.7	100.223	253.8	100.41
							673	180.2	99.9445	256	100.03
							674	179.9	100	256.4	100.23
							675	179.6	99.9444	257.1	99.97
							676	179.7	100	256.6	100.13
							677	180.1	100.223	256.8	99.96
							678	179.8	99.8889	256	99.85
							679	179.6	100	256.6	100.16
							680	179.9	100.111	256.1	100.27
							681	180	99.9445	257.3	99.9
							682	179.2	99.7773	256.9	100
							683	179.3	100	256.4	100.03
							684	178.3	99.6646	256.3	100
							685	177.9	99.8316	256.6	100.04
							686	177.2	99.9436	256	99.85
							687	177.1	99.9436	256.1	99.97
							688	177.8	100.169	255.8	100.21
							689	178.1	100.169	256.3	99.85
							690	177.6	99.7753	255.7	99.96
							691	177.2	100	255.5	100.12
							692	176.8	99.887	255	99.98
							693	176.8	99.9435	254.9	100.11
							694	176.1	99.8866	255.1	99.93
							695	176.2	99.8866	255.4	100.25
							696	175.7	99.8863	256	100.01
							697	176.2	100.171	255.7	99.85
							698	176.7	100.113	255.4	100.38
							699	176.6	99.8869	256.5	99.89
							700	177	100.17	256.6	100.3
							701	177.5	100.113	256.5	99.8
							702	177.2	100	256.6	99.97
							703	177.1	99.9436	256.3	100.12
							704	177.1	99.9436	256.3	99.96
							705	177.3	100.113	256.1	100.06
							706	177.3	100.056	256.1	100.03
							707	178	100.169	256.1	99.89
							708	177.4	100.056	256.3	99.99
							709	177.4	100.056	255.6	100.27
							710	177.1	99.8309	256.3	100.15
							711	176.9	99.8871	256.5	99.77
							712	176.8	100	255.8	100.1
							713	176.9	99.9435	255.9	100.06
							714	176.7	100.113	256.7	99.87
							715	177	100	256	100.19
							716	177	100.113	256.3	99.81
							717	176.9	99.8871	256.2	100.03
							718	176.6	100.057	256.1	100.33
							719	176.3	99.7736	256.6	99.89
							720	176.6	100.057	256	100.16
							721	176.7	100.113	256.3	100.02
							722	176.5	99.7739	256.8	100.05
							723	176.5	100.113	256.4	99.92
							724	176.9	100.057	256.2	100.07
							725	176.8	99.9435	256.7	99.87
							726	177.1	99.9436	255.9	100.02
							727	176.9	100.113	256.4	99.97
							728	176.6	99.8869	255.8	100.03
							729	176.6	100.057	256	100.26
							730	176.4	99.9433	255.9	100.06
							731	177.4	100.226	256.5	99.94
							732	177	99.8871	256	100.03
							733	176.8	100.057	256.4	99.98
							734	176.7	99.8869	255.8	99.99
							735	176.9	99.9435	255.9	100.07
							736	176.8	99.9435	255.7	100
							737	176.6	100.057	256.4	100.14
							738	176.4	99.8302	256.3	100.03
							739	176.4	100.114	256.7	100.05
							740	176.5	99.8868	256.4	100.02
							741	176.3	99.9433	256.6	100.1
							742	176.7	100.17	257	99.94
							743	176.6	99.9434	256.6	100.06
							744	176.1	99.8299	256.3	99.95
							745	176.4	100.227	256.1	100.21
							746	176.5	99.8303	256.7	99.94
							747	176.2	99.8866	256.8	100.07
							748	176.4	100.114	256.8	99.9
							749	176.1	99.9433	256.5	99.98
							750	175.6	99.7727	255.8	99.99
							751	175.4	99.943	255.8	100.12
							752	175.8	100.114	256.1	100.11
							753	175.8	100.057	256.4	100.04
							754	175.5	99.7726	256.2	99.89
							755	175.2	99.7722	256.1	99.97
							756	174.9	100.172	256.1	100.24
							757	175	99.8289	256.1	99.86
							758	175.4	100.114	256.1	100.15
							759	174.4	99.7141	256	100.12
							760	174.5	100.057	256.1	99.92
							761	174.6	100	256.3	100.06
							762	174.8	100.115	256.1	100.07
							763	174.2	99.7709	256.8	99.88
							764	174.7	100.115	255.9	99.99
							765	174.1	99.7136	255.8	100.19
							766	174	100.115	256.3	99.92
							767	173.8	100	255.6	100.2
							768	173.9	99.8851	256.5	99.78
							769	174.2	100.288	255.5	100.32
							770	173.8	99.8277	256.6	100
							771	173.4	99.7699	256.7	99.89
							772	173.9	100.115	256.1	100.02
							773	173.9	100.058	256	100.11
							774	174	100.058	255.7	99.93
							775	174.1	99.8853	255.5	100.06
							776	174.5	100.115	255.7	100.29
							777	174	99.7706	257.2	99.72
							778	174	100.173	255.8	100.19
							779	173.5	99.8274	256.3	100.15
							780	173.8	100.058	256.9	99.82
							781	173.2	99.8847	256.3	100.11
							782	173.7	100.115	256.3	100.17
							783	173.8	100	257	100.03
							784	174.1	100.23	257.4	99.87
							785	174	100.173	256.4	100.06
							786	173.4	99.7125	256.5	100.26
							787	173.8	100.058	257.2	99.89
							788	174.5	100.23	256.9	100.26
							789	173.8	99.7131	257.2	99.89
							790	173.6	100.173	256.9	99.88
							791	174.1	100.115	256.6	100.22
							792	173.9	99.7705	256.6	100.07
							793	174	100.115	257.8	99.89
							794	174.3	100.057	256.9	99.97
							795	174.3	100.23	257	100.09
							796	174.4	100.057	257.1	100.05
							797	174.2	99.8281	257.1	100
							798	174.3	99.9427	257	100.32
							799	174.8	100.287	257.8	99.75
							800	174.7	100	257.1	100.23
							801	174.5	100.057	257.1	99.74
							802	174.1	99.6565	256.1	100.25
							803	174.3	99.9427	257	99.84
							804	174.4	100.23	256.1	100.01
							805	174.6	100.057	256.1	100.16
							806	174.2	99.8853	256.9	99.92
							807	174.7	100	256.2	100.25
							808	174.6	100	256.4	99.88
							809	174.2	99.9426	256.2	100.13
							810	174.1	99.828	256.5	99.7
							811	174.6	100.287	255.9	100.12
							812	174.2	99.8281	255.9	99.96
							813	174.1	99.9426	255.3	100.16
							814	174.7	100.287	256.3	99.98
							815	174.3	99.8282	256.8	100.23
							816	174.3	99.8854	256.8	99.88
							817	174.3	100.057	256.8	100.32
							818	174.1	99.828	256.8	99.81
							819	174.1	100.115	256.5	100.12
							820	173.5	99.77	256.8	99.89
							821	173.7	100	256	100.24
							822	173.9	100.173	256.3	99.82
							823	174.2	100.057	256.3	100.11
							824	173.9	99.9425	256.8	100.06
							825	174	100	256.3	100.09
							826	173.7	100	256.7	100.15
							827	173.5	99.8849	257.3	100.01
							828	173.6	99.9424	257	99.95
							829	173.6	99.9424	257.1	100.12
							830	173.4	100.115	257.1	100.01
							831	173.4	99.8848	257.6	99.92
							832	173.5	100.058	256.5	99.84
							833	173.1	99.7695	256.5	100.07
							834	173.6	100.289	256.7	100.15
							835	173.1	99.827	256.6	100.19
							836	172.9	99.9422	257.2	100.01
							837	173.2	100	257.8	100.04
							838	173.2	100.174	257.2	100.04
							839	172.8	99.8844	257.2	100.05
							840	172.6	99.7688	257.5	100.03
							841	172.8	100	257	100.07
							842	173.1	100.174	257.4	99.9
							843	172.9	99.9422	257.1	99.97
							844	173.1	100.058	257.1	100.24
							845	172.3	99.7107	257.6	99.9
							846	173.1	100.29	256.9	100.22
							847	172.8	99.8844	257.4	99.97
							848	172.3	99.942	257.6	100.02
							849	172.7	100.058	256.9	99.76
							850	172.5	99.8842	255.9	100.13
							851	172.8	100.116	256.8	99.89
							852	172.2	100	256.8	100.06
							853	172.6	100	256.2	99.98
							854	172	99.8259	256.3	100.04
							855	172.8	100.116	256.3	100.23
							856	171.9	99.7678	256.5	100.12
							857	172.2	100.291	256.9	100.02
							858	172.1	99.9419	256.6	99.69
							859	172	99.9419	255	99.96
							860	171.8	99.9418	255.5	100.13
							861	172	99.8839	255.5	100
							862	171.9	100.058	256	100.04
							863	172.2	100.058	256.3	99.99
							864	171.8	99.8257	255.5	99.91
							865	172.3	100.174	255.3	100.28
							866	171.6	99.8836	256.2	100
							867	172	100	256.7	100.01
							868	171.7	100.117	256.7	100.06
							869	171.6	99.8836	256.8	100.19
							870	171.4	100	257.1	100.14
							871	171.5	99.9417	257.6	99.98
							872	171.3	99.8252	257.3	100.08
							873	171.5	100.058	257.5	100.03
							874	171.7	100.117	257.7	99.78
							875	171.4	99.8834	256.6	100.21
							876	171.3	99.8834	256.8	100.14
							877	172.1	100.291	257.1	99.86
							878	171.5	99.7093	256.8	100.01
							879	171.7	100.175	256.7	100.04
							880	171.4	99.9417	256.8	100.17
							881	171.8	100.117	256.9	99.99
							882	171.5	99.8835	257.2	100.13
							883	171.3	99.8834	257.6	100.02
							884	171.4	100.058	257.4	100.12
							885	171.3	100	257.7	99.8
							886	171.3	100.117	256.7	100.05
							887	171	100	257	100.17
							888	170.8	99.883	257.3	99.98
							889	171.4	100.058	257.3	99.89
							890	171.2	100	256.9	100.08
							891	170.5	99.7659	257.2	99.94
							892	171.1	100.058	255.6	100.14
							893	171	100.293	256.3	100.06
							894	170.6	99.8829	256.9	99.9
							895	170.8	100.176	256.3	100.32
							896	170.6	99.6495	257.3	99.79
							897	170.9	100.059	256.4	100.01
							898	170.4	99.9413	256.8	100.06
							899	171	100.234	256.7	100
							900	170.5	99.7076	256.2	99.96
							901	170.7	100.117	255.7	99.88
							902	170.6	99.7661	255.6	100.16
							903	170.1	100.059	256.2	100.1
							904	170.7	100.176	257.2	100.06
							905	170.6	100.117	256.8	99.97
							906	170.3	99.8827	256.7	100.04
							907	170	99.8238	255.8	99.99
							908	170.7	100.235	255.5	99.68
							909	170.6	100.059	254.1	100.34
							910	170	99.7653	256.2	100.06
							911	170.3	100.118	256.7	100.47
							912	169.7	99.8235	257.9	99.9
							913	169.9	100.059	257.5	100.09
							914	170.1	100.177	258.2	99.96
							915	170.2	99.8826	258	100.39
							916	170.1	99.8826	258.3	99.9
							917	169.7	99.8823	257.5	99.8
							918	170.1	99.9412	257	100.05
							919	170	100.059	257.1	99.88
							920	169.9	100	256.3	100.06
							921	169.6	100	256.5	99.91
							922	169.6	100	256.1	99.82
							923	170	100.118	256	100.34
							924	169.5	99.8233	257.1	100.23
							925	169.7	100.177	257.8	99.92
							926	169.2	99.823	256.9	99.99
							927	169.7	100.118	257.2	100.04
							928	169.1	99.8819	257.1	99.96
							929	169.6	100.236	256.6	100.18
							930	169.1	99.6464	257.1	99.81
							931	169.3	100.237	256.3	100.04
							932	169.6	99.8822	256	100.03
							933	169.2	99.8819	255.8	99.93
							934	169.5	99.941	256.4	100.05
							935	169.9	100.177	256.2	100.09
							936	169.7	100.059	256.7	100.06
							937	169.4	99.8821	256.4	100.25
							938	169.6	100.177	257	99.87
							939	169.8	99.8824	256.7	99.9
							940	169.8	100	256.5	100.03
							941	169.8	100	256.4	100.08
							942	169.3	99.941	256.1	99.93
							943	170.1	100.354	255.6	100
							944	169.8	99.9411	256.1	100.19
							945	169.7	99.9411	256	99.99
							946	169.1	99.8229	256	100.05
							947	169.3	100.059	256.5	100.09
							948	169.3	100	256.2	100.11
							949	169.7	100.059	257.1	99.93
							950	169.5	99.941	256.8	99.92
							951	169.1	100	256.6	100.31
							952	169.7	100.177	257.1	99.81
							953	169.2	99.7642	256.9	99.96
							954	169	100	256.9	100.14
							955	169.1	100.178	256.2	99.99
							956	168.9	99.8227	256.7	100.12
							957	169.1	100.059	257.1	100.05
							958	169.2	99.9409	256.5	99.81
							959	169	99.8818	256.3	100.02
							960	169	100.118	256	100.18
							961	169.1	100	257	100
							962	169.2	99.8819	256.8	100.12
							963	169	99.8818	257.3	100.01
							964	169.1	100.118	257.5	99.97
							965	169.4	100.177	257.1	100.17
							966	168.8	99.7047	257.5	100.06
							967	168.3	99.8813	257	100.14
							968	168.7	100.119	257.6	99.91
							969	168.7	100	257.7	100.06
							970	168.5	100.059	257.2	100.02
							971	168.9	100.178	257	100.07
							972	168.2	99.7627	257.4	100.07
							973	168.7	100	257.6	99.95
							974	168.2	100	257.3	100.17
							975	168	99.8217	257.7	100.09
							976	168.2	100.119	257.8	99.99
							977	168.2	100.059	257.5	99.95
							978	167.5	99.7618	257.4	100.29
							979	167.9	100.06	258.2	99.78
							980	167.6	100	257.5	100.18
							981	167.5	99.8212	257.7	99.83
							982	167.7	100.359	257.2	100.31
							983	167.6	99.7619	258.2	99.82
							984	167.6	99.9404	257.1	100.04
							985	167.5	100.179	256.9	100.1
							986	167.6	100	257.3	99.96
							987	167.5	99.8807	257.3	99.95
							988	167.6	99.8213	257	100.07
							989	167.7	100.239	257.2	100.15
							990	167.4	99.9403	256.9	99.78
							991	167.4	99.9403	256.9	100.19
							992	167.8	100.179	256.8	99.8
							993	167.1	99.7017	256.4	99.98
							994	167.9	100.239	256	100.17
							995	167.6	99.9404	256.7	99.93
							996	167.6	100	256.5	99.97
							997	167.6	100.06	256.7	100
							998	167	99.7015	256.2	100.1
							999	167.3	100.12	256.2	100.31
							1000	167.3	100.12	257.2	99.73
							1001	167	99.761	256	99.94
							1002	166.8	100	256.1	100.24
							1003	167	100.06	257	99.99
							1004	166.9	99.9401	257	100.22
							1005	166.3	99.9399	256.8	99.95
							1006	166.8	100.12	256.6	99.88
							1007	166.5	100	256.4	99.97
							1008	166.5	99.88	256.3	99.99
							1009	166.9	100.06	256.6	100.19
							1010	165.7	99.6392	257.2	99.81
							1011	165.8	99.9397	256.1	100.21
							1012	165.6	100.06	256.8	100.17
							1013	166	100.06	256.9	100.03
							1014	165.6	99.759	257.3	99.88
							1015	165.1	100.061	256.7	99.88
							1016	165.6	100.06	256.4	100.17
							1017	165.4	99.9396	255.7	99.8
							1018	164.7	99.8787	255.8	100.05
							1019	164.6	99.8181	256.1	100.12
							1020	164.2	100	255.9	100.18
							1021	164.6	99.9393	256.5	99.98
							1022	164.1	100.061	256.3	99.89
							1023	164	100	256.1	100.1
							1024	163.8	99.8781	256.5	100.08
							1025	163.7	100.061	257.1	100.25
							1026	163.7	99.878	257	99.87
							1027	163.5	100.061	256.8	100.06
							1028	163.7	100.061	256.8	99.88
							1029	163.3	99.9388	256.2	100.11
							1030	163.7	100.061	256.8	100.11
							1031	164.5	100.366	257.1	100.02
							1032	164	99.7567	256.6	99.91
							1033	164.3	100.183	257	100.08
							1034	164.2	99.8783	257.2	100.12
							1035	163.8	100	257.5	100.05
							1036	163.8	99.939	257.4	100.26
							1037	163.5	99.9389	257.8	99.85
							1038	163.9	100.122	258.2	100.23
							1039	163.4	99.9388	257.9	100.12
							1040	163.6	100.122	258.2	99.78
							1041	162.9	99.633	257.7	100.04
							1042	163.9	100.429	257.5	99.96
							1043	163.7	99.8171	257.1	100.08
							1044	163.5	99.8778	257.2	100.29
							1045	164.1	100.244	258.4	99.84
							1046	163.9	99.8781	257.4	99.72
							1047	163.4	100.061	255.7	99.9
							1048	163.8	100	255.4	99.91
							1049	163.5	99.9389	255.5	100.11
							1050	163.7	100.122	255.4	100.1
							1051	163.6	99.9389	255.9	100.17
							1052	163.7	99.878	256.2	99.9
							1053	164	100.122	256	100.19
							1054	164.1	100.061	256.8	100.05
							1055	163.1	99.8164	256.5	99.86
							1056	163.1	99.9387	256.1	100.09
							1057	163.1	100.061	256.2	100.09
							1058	162.9	99.8774	256.9	100.02
							1059	163.8	100.245	256.2	100.23
							1060	163.8	100	257.5	100.06
							1061	162.9	99.755	257.1	100.08
							1062	163	99.8163	257.8	99.91
							1063	162.6	100	257.6	100.2
							1064	162.2	99.8769	258.3	99.83
							1065	162.9	100.184	255.8	99.67
							1066	162.9	100.061	255.1	100.04
							1067	161.6	99.5074	254.6	99.96
							1068	160.9	99.8139	255.1	99.91
							1069	160.9	100.187	253.9	99.9
							1070	161	99.8759	252.3	100.06
							1071	161.1	100.187	253.8	100.53
							1072	161.4	100	256.2	100.09
							1073	161.3	100	256.8	100.26
							1074	162.1	100.124	258.1	100.21
							1075	161.9	100	257.9	99.92
							1076	162.6	100.185	257.3	99.81
							1077	162.4	99.8156	256.3	99.9
							1078	162	99.8767	255.8	100.17
							1079	162.5	100.247	257.1	100.1
							1080	162.2	100	257.2	100.12
							1081	162.1	99.8768	257.6	100.01
							1082	161.8	99.8765	257.6	100.05
							1083	162.1	100.124	257.1	99.79
							1084	162.5	100.247	256.1	99.64
							1085	162.6	99.9385	253.6	100.04
							1086	162.4	100	252.9	99.99
							1087	162.8	100.061	253.8	100.2
							1088	162.5	99.8157	255.5	100.24
							1089	162.3	100.062	256.2	100.11
							1090	162.9	100.246	256.2	100.21
							1091	163.2	100.184	256.9	99.94
							1092	162.6	99.8158	256.8	100.01
							1093	163.2	100.246	256.5	100.13
							1094	163.6	100	257.6	99.94
							1095	163.5	100.061	256.8	99.89
							1096	163.1	99.9387	256.5	100.22
							1097	162.9	99.8774	257.2	99.97
							1098	163.1	100.123	257.7	100.21
							1099	163.2	100.061	258.2	100.05
							1100	163.3	99.9388	257.7	100.02
							1101	163.1	99.9387	257.8	99.94
							1102	162.6	99.7546	257	99.99
							1103	163	99.9387	256.8	100.05
							1104	162.6	100.062	257.2	99.95
							1105	162.8	100	256.6	100.08
							1106	162.9	99.8774	256.6	99.93
							1107	162.9	100.123	256.3	99.96
							1108	162.5	99.9385	255.6	100.14
							1109	162.6	100.185	255.8	100.08
							1110	162.7	100.123	256.7	100.08
							1111	162.5	99.8157	256.7	99.85
							1112	162.9	100.123	256.2	100.14
							1113	162.1	99.7538	256.4	100.1
							1114	162.3	100	256.4	99.98
							1115	162.2	99.9384	256.2	99.98
							1116	162.7	100.432	256.2	99.85
							1117	162.7	99.8772	255.9	100.17
							1118	162.9	100.061	256.7	99.9
							1119	162.4	99.877	256	100.1
							1120	162.2	99.754	256.4	100.04
							1121	162.2	100.123	255.7	100.17
							1122	162.9	99.9386	256.6	100.07
							1123	162.1	100	256.7	99.92
							1124	162.3	99.8769	256.3	99.87
							1125	162.2	100.062	255.9	100.34
							1126	162.3	100.123	256.3	99.8
							1127	162.4	100	256	100.07
							1128	162.4	99.9385	256.4	100.42
							1129	162.3	100	255.6	99.48
							1130	162.5	100.185	254.7	100.12
							1131	162	99.8152	254.9	100.04
							1132	162	100	255.3	99.97
							1133	162.3	100	255.3	100.06
							1134	162.8	100.185	255.9	100.2
							1135	162.7	100.061	256.2	99.96
							1136	162.5	99.9385	255.7	100.14
							1137	162.7	100	256.4	100.05
							1138	162.6	99.9385	256.3	100.17
							1139	162.1	99.9383	257	99.86
							1140	162.3	99.8769	256.1	100.17
							1141	162.1	100.062	256.8	99.9
							1142	161.9	100	256.6	99.96
							1143	162.4	100.123	256.9	100.14
							1144	162.1	99.8768	256.6	100.11
							1145	162.5	100.123	256.5	99.98
							1146	162.1	99.8768	257	100.01
							1147	162.1	99.9383	257	100.04
							1148	162.2	100	256.1	100.15
							1149	162.3	100.062	256.4	99.98
							1150	162.7	100.246	256.8	99.91
							1151	161.9	99.6921	256	100.12
							1152	162.4	100.062	256.6	99.8
							1153	162.3	100.123	255.9	100.01
							1154	162.2	100	254.8	99.7
							1155	162	99.8767	254.6	100.21
							1156	161.6	99.8764	255.5	100.31
							1157	162.2	100.185	255.9	99.93
							1158	162.2	100.309	255.9	100.54
							1159	161.9	99.7535	257.1	99.37
							1160	161.8	100.062	254.3	99.87
							1161	161.9	100.062	253.7	100.13
							1162	161.6	99.7531	254.9	100.24
							1163	161.9	100.062	255.7	100.24
							1164	161.9	100.124	256.9	99.98
							1165	161.2	99.6908	256.8	100.05
							1166	161.8	100.124	256.8	100.11
							1167	161.7	100.062	257.3	100.09
							1168	161.9	100	257.7	99.81
							1169	161.4	99.8762	256.8	100.29
							1170	161.9	100.186	257.4	99.85
							1171	161.3	99.691	257	100.35
							1172	161.4	100.124	257.9	99.92
							1173	161.4	99.9381	257.8	99.93
							1174	161.4	100.186	257.3	100.08
							1175	161.3	100	257.4	100.07
							1176	161.1	99.7523	257.1	99.96
							1177	161.3	100.062	257.5	99.98
							1178	161.4	100	257.2	100.13
							1179	161.5	100.062	257.5	100.07
							1180	161.1	100	257.2	99.82
							1181	161.1	99.876	257	100.3
							1182	161.4	100.062	257.1	99.77
							1183	160.8	99.9378	256.6	100.13
							1184	161.1	99.876	257.3	99.91
							1185	160.9	99.9379	256.6	99.86
							1186	161.3	100.249	256.1	100.2
							1187	161.2	100	256.3	99.9
							1188	161	99.9379	256.2	100.11
							1189	160.9	99.8758	256	99.9
							1190	160.8	99.9378	255.5	100.16
							1191	160.7	100.062	256.2	99.9
							1192	160.9	100.187	255.9	100.09
							1193	160.9	99.8758	255.7	100.1
							1194	160.8	100.062	256.5	99.88
							1195	160.2	99.8131	255.9	100.09
							1196	160.6	99.9378	256.1	100.04
							1197	160.1	100.062	255.6	100.01
							1198	160.2	100.188	256	100.28
							1199	160.5	100	256.6	99.86
							1200	160.4	100.062	256.3	99.9
							1201	160	99.7506	256.1	99.99
							1202	160.5	100.062	255.6	100.18
							1203	159.8	99.9375	255.8	99.9
							1204	160.2	100.25	255.5	99.98
							1205	160	99.8752	255.3	100.57
							1206	160.2	100.25	256.4	99.79
							1207	159.9	99.7505	256	99.81
							1208	160.2	100.25	255.8	100.05
							1209	160	99.7506	255.7	100.13
							1210	160.3	100.125	256.9	100.03
							1211	160.3	100.125	256.1	100.08
							1212	160.2	100	256.2	99.91
							1213	159.8	99.7503	256.7	100.04
							1214	160.1	100.188	256.3	100.65
							1215	160.2	100	257.7	99.57
							1216	159.8	99.7503	255.8	100.14
							1217	159.9	99.9375	256.3	99.95
							1218	160.1	100	256.6	100.07
							1219	159.1	100	256	100.01
							1220	159.9	100.251	256.2	99.92
							1221	159.8	99.9375	256.3	99.96
							1222	159.9	99.8751	256	100.22
							1223	159.6	100	256.4	99.83
							1224	159.3	99.7495	255.8	100.16
							1225	159.4	100.126	256.7	99.87
							1226	158.8	99.6861	256.5	100.13
							1227	159.7	100.251	256.1	101.12
							1228	158.9	99.8116	259.8	99.2
							1229	159.3	100	257.3	99.86
							1230	159.2	99.9372	256.3	100.22
							1231	159.4	100.126	257.3	99.77
							1232	158.9	100	256.1	99.99
							1233	158.3	99.6851	256	100.17
							1234	156.8	99.4924	256.6	100
							1235	154.4	99.6129	256.7	100.19
							1236	154.1	99.8704	256.8	99.76
							1237	154.5	100.065	256.2	100.07
							1238	155.3	100.258	255.9	100.32
							1239	156	100.257	256.3	99.83
							1240	156.2	99.8721	256.2	99.99
							1241	156.6	100.32	255.8	100.23
							1242	156.7	99.8089	256.6	100.18
							1243	156.7	100.064	256.6	99.7
							1244	157.2	99.9364	256.4	100.1
							1245	157.4	100.255	256.6	100.03
							1246	157.2	100.127	256.5	100.22
							1247	157.6	99.8733	256.6	102.12
							1248	157.2	99.9364	261.6	98.74
							1249	157.3	100.191	258	99.59
							1250	157	99.8093	257.2	100.11
							1251	157.4	99.9365	257.9	100.07
							1252	157.4	100.191	258	99.92
							1253	157.4	100.064	257.6	99.97
							1254	156.7	99.7454	257.6	100.03
							1255	157.1	100.127	258.2	100.18
							1256	157.2	99.9364	258.4	100.02
							1257	156.7	99.8089	258.6	100.08
							1258	157.3	100.255	258.5	99.92
							1259	156.7	99.7454	258	99.92
							1260	157.4	100.191	257.7	100.06
							1261	156.9	99.8727	257.8	100.02
							1262	157.1	100	257.6	99.94
							1263	157.2	100.064	257.1	100.19
							1264	156.7	100	258.2	99.85
							1265	157.2	100.255	257.8	100.24
							1266	157.6	100.063	258.2	99.77
							1267	157.1	100	257.2	100.28
							1268	157.2	99.9364	257.9	99.99
							1269	157.3	99.873	257.4	100.07
							1270	157	100	258	100.07
							1271	157	100.128	258	99.87
							1272	157.4	100.127	257.2	99.82
							1273	157.3	99.8096	256.5	100.09
							1274	157.6	100.254	257.2	100.21
							1275	157.1	99.8728	257.7	99.93
							1276	157.1	100	257.7	100.1
							1277	156.7	99.8089	257.6	99.98
							1278	157	99.9364	257	100.12
							1279	157.2	100.064	257.7	99.88
							1280	156.7	99.9362	257.3	99.97
							1281	157.3	100.191	256.4	99.96
							1282	157.2	100	256.7	100.14
							1283	157	100.064	256.6	100.02
							1284	157	99.8093	256.5	99.99
							1285	156.5	99.8724	256.9	100.2
							1286	157.4	100.319	257	100.34
							1287	156.6	99.6817	258.1	99.85
							1288	156.7	100	257.3	99.89
							1289	156.5	99.8724	257.1	99.97
							1290	156.9	100.256	256.9	99.94
							1291	156.8	99.8726	257.1	100.04
							1292	156.8	100.192	256.9	99.9
							1293	156.5	99.9361	256.8	100.04
							1294	156.6	100	256.5	100.05
							1295	155.7	99.7438	256.9	100.16
							1296	155.9	99.9359	257.2	100.04
							1297	155.7	100.129	259.2	100.29
							1298	155.8	100.064	259.1	99.82
							1299	156.3	100.192	257.8	100.12
							1300	156.2	99.8721	259.2	99.91
							1301	155.7	99.7438	258	99.94
							1302	155.7	100	257.7	100.11
							1303	156.2	100.257	257.3	100.33
							1304	155.8	99.7439	257.5	99.82
							1305	155.9	100.128	257.9	100.06
							1306	156.1	100.257	257.3	100
							1307	155.9	99.8079	257.8	100.08
							1308	156	100.257	257.9	99.93
							1309	155.7	99.6799	257.4	100.1
							1310	156.1	100.257	257.9	99.96
							1311	156	99.9359	257.3	100.18
							1312	155.8	100.064	257.8	100.15
							1313	155.6	99.6159	258.1	99.75
							1314	155.9	100.064	258.1	100.15
							1315	155.4	99.9357	258.3	99.91
							1316	155.7	100	257.7	100.13
							1317	155.2	99.9356	257.8	100.06
							1318	155.6	100.322	258.3	100.02
							1319	155.3	99.8072	258.5	100.1
							1320	155.6	100.129	258.7	99.96
							1321	155.4	99.8715	258.2	100.01
							1322	155.2	100	258.2	100.08
							1323	155.1	99.8712	258.1	99.98
							1324	155.4	100.193	258.1	99.94
							1325	155.3	100	257.7	100.23
							1326	155.3	99.8714	258.6	99.85
							1327	155.7	100.193	258	100.11
							1328	155.7	100.064	257.8	100.1
							1329	155.6	100	258	99.73
							1330	155.2	99.8713	257.3	100.02
							1331	155.7	100.258	257.4	100.02
							1332	155.4	99.7433	257.3	100.13
							1333	155.5	99.9357	258.1	99.99
							1334	155.7	100.258	257.3	100.04
							1335	155.8	100	257.2	99.9
							1336	155.6	99.9358	256.8	100.11
							1337	155.6	100.064	257	99.91
							1338	155.5	100.064	257.2	100.1
							1339	155	99.6785	257	100.06
							1340	155.4	100.064	256.9	100.09
							1341	155.5	100.129	256.8	99.82
							1342	155.2	99.9356	256.3	100.06
							1343	154.9	99.9355	256.3	99.84
							1344	154.9	99.9355	255.6	99.89
							1345	155.3	100.129	255.3	99.96
							1346	155.1	99.807	254.7	100.29
							1347	155.5	100.193	255.4	100.04
							1348	154.9	99.8067	255.5	99.92
							1349	154.9	100.129	254.5	99.96
							1350	155.1	100.065	255.4	100.1
							1351	154.9	99.9355	255.7	100.13
							1352	154.4	99.8061	255.8	100.05
							1353	154.9	100.129	255.9	99.95
							1354	154.4	99.8706	255.8	99.97
							1355	154.3	99.9352	255.9	100.05
							1356	154.1	99.9351	255.7	100.26
							1357	154.1	99.9351	256.4	100.04
							1358	154.3	100.195	256.4	100.04
							1359	154	99.8056	256.3	99.97
							1360	154.5	100.195	255.8	100.1
							1361	154.2	100.13	257	99.87
							1362	154.2	99.8705	255.8	100.13
							1363	153.8	99.935	256.9	100.02
							1364	153.8	99.7406	256.5	100.02
							1365	154	100.26	256.6	100.2
							1366	154.4	100	256.3	99.91
							1367	153.7	99.6757	256	100.2
							1368	153.9	100.13	256.9	99.77
							1369	153.8	100.195	256.4	100.15
							1370	153.4	99.7399	255.9	99.95
							1371	153.5	100.13	255.7	99.93
							1372	153.5	99.8049	255.7	100.11
							1373	153.5	100.065	255.9	99.88
							1374	153	99.8695	255.5	100.15
							1375	153.8	100.13	255.8	100.13
							1376	153.8	100.065	256.2	99.84
							1377	153.1	99.8044	255.2	100.15
							1378	153.5	100.065	255.1	99.94
							1379	153.7	100.065	255.4	100.09
							1380	153.5	99.8699	256.1	99.95
							1381	153.9	100.195	255.4	100.15
							1382	153.7	99.8701	256.1	100.07
							1383	153.1	100.131	255.7	99.81
							1384	153.2	100	255.5	100
							1385	153.1	99.8695	255.1	100.28
							1386	153.2	100.065	255.7	99.98
							1387	152.6	99.8038	255.7	99.91
							1388	152.5	99.869	254.8	100.84
							1389	153.1	100.131	255.6	98.88
							1390	152.4	100	253	100.13
							1391	152.9	100.065	254.1	100.16
							1392	152.7	100	254.8	100.12
							1393	152.6	100.131	254.8	100.13
							1394	152.7	100	255.2	100.05
							1395	152.8	99.9346	255.8	100.09
							1396	153.1	100.131	256.4	100.03
							1397	153.1	100.065	256	99.94
							1398	153.3	100.065	255.1	100.16
							1399	152.8	99.7389	255.9	100.1
							1400	152.9	100.131	256.7	100.18
							1401	152.5	99.8037	257.3	99.94
							1402	153	100.065	257.2	100.13
							1403	152.6	100.066	257	100.23
							1404	152.8	99.9346	257.5	99.77
							1405	152.9	100.262	256.5	100.08
							1406	153.1	99.9347	257.1	99.99
							1407	152.6	99.7386	256.9	99.85
							1408	153.1	100.065	256.3	100.25
							1409	152.4	100	256.8	99.91
							1410	152.5	100	256	99.95
							1411	152.5	99.9345	256	99.64
							1412	152.3	99.8688	253	99.81
							1413	153.2	100.393	253.5	100.11
							1414	152.4	99.7382	253.2	100.21
							1415	152.4	99.8689	254.8	100.12
							1416	152.5	100	254.2	100.09
							1417	152	100	254.8	100.06
							1418	152.4	100.197	254.5	99.84
							1419	152	99.6721	254.2	100.19
							1420	152.1	100.066	254.5	99.93
							1421	151.7	99.8026	255	100.21
							1422	151.9	100	256.1	100.19
							1423	152.1	100.132	256.7	100.28
							1424	152.2	100.066	257.1	99.99
							1425	152.2	100.132	256.9	100.14
							1426	151.8	99.7372	256.8	99.75
							1427	152	100	255.8	100.02
							1428	152.1	100.198	256	100.04
							1429	151.9	99.8685	256.2	100.08
							1430	152.1	100.264	256.2	99.93
							1431	152.3	100	255.2	99.97
							1432	152	99.8686	255.3	100.11
							1433	151.9	99.9342	255.8	100.08
							1434	152.1	100.198	256.1	100.31
							1435	152.2	100	257.1	99.88
							1436	152.3	100.066	257	100
							1437	152.1	99.7377	256.8	100.26
							1438	152	100.264	257.2	99.83
							1439	151.9	100	256.1	100.16
							1440	151.8	99.7372	256.8	100.25
							1441	152.4	100.395	257.8	99.87
							1442	152.2	99.8688	256.9	99.91
							1443	152.2	100.33	256.8	100.06
							1444	152.2	99.8033	256.7	100.05
							1445	151.9	99.7374	257.5	100.04
							1446	151.6	100	257.4	100.19
							1447	151.8	100	256.9	99.96
							1448	151.7	100.132	257	99.92
							1449	151.9	100	257	99.96
							1450	152	100.132	256.8	100.08
							1451	151.8	99.8684	257.1	99.99
							1452	152	100.264	256.6	100.13
							1453	151.5	99.7367	256.7	100.11
							1454	151.4	99.8022	257	99.86
							1455	151.7	99.9341	256.3	100.09
							1456	151.4	100.132	256.5	99.97
							1457	151.3	100.066	256.4	100.06
							1458	151.9	100.066	256.6	100.26
							1459	152	100	257	99.86
							1460	151.5	99.8024	256.9	100.12
							1461	151.6	100.265	256.9	100.11
							1462	151.5	99.7367	257.3	99.74
							1463	151.5	100.132	256.3	100.15
							1464	151.6	100.066	256.9	99.98
							1465	151.6	99.8683	256.8	100.1
							1466	151.2	99.8679	256.8	99.97
							1467	151.9	100.264	256.9	100.17
							1468	151.6	99.9341	257.8	100.26
							1469	151.9	100.066	257.5	99.57
							1470	151.6	99.9341	256.3	100.25
							1471	151.2	99.6704	257	100.09
							1472	151.4	100.132	257.4	100.07
							1473	151.2	100.066	257.3	99.75
							1474	151.4	99.934	256.2	100.2
							1475	150.8	99.8675	256.9	99.97
							1476	151.1	100.265	256.7	99.93
							1477	151.2	100.066	257	100.03
							1478	151	99.8017	256.7	100.03
							1479	151.3	100.066	256.8	100.03
							1480	150.9	99.8676	256.5	100.13
							1481	150.4	99.8672	257.2	100.06
							1482	150.6	100.133	257.3	99.93
							1483	150.3	99.8008	256.8	100.01
							1484	150.3	99.8008	257.2	99.98
							1485	149.8	100	256.6	100.21
							1486	149.8	99.9333	257	99.99
							1487	150.2	100.267	256.9	100.08
							1488	150.1	100.133	256.9	100.02
							1489	150	99.8668	257.7	100.06
							1490	150.2	99.867	257.4	99.93
							1491	150.4	100.133	256.8	100
							1492	150.6	100	256.3	100.1
							1493	150.1	99.9334	257	100.02
							1494	150	99.8004	256.9	100.14
							1495	150.3	100.401	256.7	100.09
							1496	150.6	99.9336	257.4	99.98
							1497	150.1	99.8669	257.4	99.91
							1498	150.3	99.9335	256.3	100.23
							1499	150.1	100.133	257.3	99.98
							1500	150.1	99.9334	258.1	99.92
							1501	150.4	100.401	257.2	100.14
							1502	150.1	99.7342	257.1	99.84
							1503	150	99.8668	256.3	100.11
							1504	150	100.067	256.6	100.06
							1505	150.1	100.067	257.2	100.05
							1506	150.2	100.067	257	100.09
							1507	150	100	257.3	99.85
							1508	150.3	100.067	256.4	100.21
							1509	149.9	99.8003	257.2	99.77
							1510	149.8	100	256.5	100.34
							1511	150.3	100.2	257.7	99.92
							1512	149.8	99.8001	256.7	100.01
							1513	149.4	99.7996	257	99.99
							1514	150.4	100.334	256.6	100.05
							1515	149.3	99.6662	256.9	100.08
							1516	150.2	100.267	256.5	99.83
							1517	149.7	99.8666	256	100.27
							1518	149.8	99.9333	256.9	99.8
							1519	149.6	100.201	256.3	100.23
							1520	149.9	100	256.7	99.96
							1521	149.5	99.7997	256.5	100.16
							1522	149.4	100.067	257.2	99.84
							1523	149.7	99.8666	256.5	100.09
							1524	149.4	100	258.4	100.13
							1525	149.9	100.201	257.4	100.04
							1526	149.9	100.134	257.2	99.97
							1527	149.6	99.7999	256.6	99.98
							1528	149.6	100.067	257.2	100.26
							1529	149.3	99.9331	257.8	100.05
							1530	149.8	100.067	257.2	100.03
							1531	149.9	100.268	257.3	99.78
							1532	149.4	99.8663	256.9	100.22
							1533	149.1	99.933	257.1	100.08
							1534	149.6	100	257.4	100.01
							1535	149.2	100	257.3	99.84
							1536	149.7	100.067	256.8	100.11
							1537	149.4	100.201	256.7	100.05
							1538	149.7	99.9332	257.5	99.93
							1539	149.4	100.067	256.4	100.09
							1540	149.6	100.067	257	100.27
							1541	149.4	99.9331	257.3	99.85
							1542	149.2	99.7326	256.8	99.92
							1543	149.1	100.067	256.7	99.94
							1544	149.1	100.134	257	100.08
							1545	149	99.8659	257	100.03
							1546	148.9	100	257.2	100.03
							1547	148.9	100.135	256.5	100.02
							1548	149.3	99.9331	256.2	99.89
							1549	148.8	99.9328	255.3	100.06
							1550	148.9	100	255.4	99.76
							1551	149.1	100.134	253.8	99.77
							1552	149.3	100.269	253.6	100.56
							1553	149.1	99.6658	255.7	99.91
							1554	148.5	100.067	256.1	100.27
							1555	148.9	99.8659	256.5	100.07
							1556	149.1	100.202	256.6	99.9
							1557	148.5	99.7984	256.2	100.31
							1558	148.4	99.9327	257	100.09
							1559	148.5	100.27	256.8	99.85
							1560	149.1	100.134	256.3	99.9
							1561	148.1	99.5965	256.5	100.25
							1562	148.4	99.9327	256.8	99.86
							1563	148.9	100.337	256.1	99.98
							1564	148.5	99.6644	255.4	99.86
							1565	148.5	100.27	255.7	100.24
							1566	148.6	99.7985	255	99.69
							1567	148.5	100	253.9	100.18
							1568	148.2	100.068	254.5	99.85
							1569	148.7	100.067	253.8	100.02
							1570	148.6	100.067	253.6	100.2
							1571	148.3	100.067	254.3	99.72
							1572	148.3	99.731	253.7	100.13
							1573	148.2	100.068	253.5	99.85
							1574	147.5	99.6622	253	100.07
							1575	148.2	100.271	252.7	100.07
							1576	148	99.865	253.7	100.19
							1577	148.2	100.135	255.2	100.51
							1578	147.5	99.797	256.5	99.75
							1579	147.5	100	255.8	100.24
							1580	147.9	100.271	256.7	101.19
							1581	148	100.068	259.7	99.24
							1582	147.7	99.7299	257.5	99.96
							1583	147.7	100.136	257.4	99.95
							1584	147.7	100	257	100.1
							1585	147.3	99.7968	256.7	99.84
							1586	147	99.8641	256.2	100.1
							1587	147.5	100.204	256.8	99.91
							1588	147.3	99.7968	255.7	100.16
							1589	147	100.068	256.9	100.12
							1590	147.2	100.204	257	100.02
							1591	147.3	100	256.5	99.91
							1592	147.4	100.068	257.3	100.02
							1593	147	99.7286	256	100.24
							1594	147.4	100.068	256.5	99.74
							1595	147	100.136	255.5	99.86
							1596	147.2	99.9321	255.1	99.98
							1597	147.1	99.7965	254.4	99.86
							1598	147.1	100.273	253.8	100.19
							1599	147.3	99.9322	254.3	100.18
							1600	147.1	100	254.5	100.04
							1601	146.6	99.7279	255	99.97
							1602	147.1	100.204	255.4	100.21
							1603	146.7	99.9319	256.1	100.17
							1604	146.2	99.7271	256.3	100.09
							1605	146.1	100.068	256.3	99.88
							1606	146.9	100.136	255.9	100.03
							1607	146.2	99.9317	256.5	99.97
							1608	146.5	99.9318	256.1	100.11
							1609	146.8	100.136	256.5	100.09
							1610	146	99.7949	257	99.83
							1611	146.4	100.068	256.7	99.8
							1612	146.5	100.137	254.3	99.96
							1613	146.9	100.205	254.4	100.12
							1614	146.4	99.9317	255.3	100.29
							1615	146.2	99.7952	254.7	99.81
							1616	146.3	100	255.4	100.14
							1617	146	100	256.2	99.92
							1618	145.6	99.726	256.1	100.32
							1619	146.1	100.137	256.4	100.02
							1620	146.1	100.068	256.5	99.9
							1621	146	99.8632	256.1	100.09
							1622	145.6	99.9314	256	100.05
							1623	145.6	100.069	255.8	99.48
							1624	145.7	100.069	251.9	99.73
							1625	145.8	99.7947	252.2	100.62
							1626	146.3	100.274	255	99.67
							1627	146	99.9316	252.2	100.24
							1628	145.7	100.069	254.1	100.27
							1629	145.8	99.7947	255.6	99.99
							1630	145.6	100.138	255.8	100.18
							1631	145.7	99.7945	255.8	99.85
							1632	145.8	100.137	255.9	100.19
							1633	145.6	99.8628	256.6	100.04
							1634	146	100.275	256.7	100.09
							1635	145.9	100.069	256.2	99.7
							1636	145.5	99.9313	254.2	100.13
							1637	145.5	100	254.3	99.77
							1638	145.5	100.138	253.7	100.07
							1639	145.6	99.9314	254.4	99.98
							1640	145.8	100.137	254.1	100.34
							1641	145.3	99.8625	255.3	100.32
							1642	145.7	100.137	255.7	99.56
							1643	145.6	99.8628	253.5	99.87
							1644	145.4	100.138	252.3	99.72
							1645	145.2	99.6568	251.9	100.3
							1646	145.5	100.345	254.1	100.31
							1647	145.2	99.6568	255.1	100.12
							1648	145.5	100.138	255.1	99.99
							1649	145.2	100.069	255	100.11
							1650	145.7	100.206	255.4	99.98
							1651	145.1	99.9311	254.7	99.99
							1652	144.9	99.7247	255	99.98
							1653	145.4	100.138	255.2	100.31
							1654	145.4	100.138	256.2	100.03
							1655	145.4	99.9313	256.5	100.16
							1656	145.1	99.7937	256.5	99.73
							1657	144.8	99.931	255.5	100
							1658	145.1	100.276	255.7	100.33
							1659	145.2	99.9312	257.1	99.9
							1660	144.7	99.7243	257	100.14
							1661	144.8	100.138	256.2	99.96
							1662	144.4	100	255.8	100.39
							1663	144.4	100.069	255.7	99.72
							1664	144.8	100.277	253.8	99.35
							1665	144.7	99.9309	252.5	100.17
							1666	144.7	99.862	254.6	100.25
							1667	144.1	99.8614	255.4	100.2
							1668	144.4	100.069	255.9	100.17
							1669	145.1	100.346	256	99.86
							1670	144.7	99.9309	256.2	100.17
							1671	144.8	100	256.3	100.8
							1672	144.4	100.139	259	99.3
							1673	143.9	99.6537	256	99.96
							1674	144.3	99.9308	256.3	99.75
							1675	144.2	100	254.6	100.25
							1676	144.3	100.278	255.3	100.08
							1677	144.3	99.8616	256.3	100.08
							1678	144.3	100.139	255.6	99.96
							1679	144.2	99.8615	255.8	100.08
							1680	143.8	99.8611	256.1	99.9
							1681	144	99.8613	255.6	100.04
							1682	144.3	100.487	255.7	100.03
							1683	143.7	99.5842	255.9	100.09
							1684	144	100.069	257.8	100.18
							1685	143.9	100.279	256.6	99.84
							1686	143.7	99.861	256	99.99
							1687	143.7	100.07	255.4	100.18
							1688	143.7	99.861	256.4	100.13
							1689	144	100.139	256.2	100.03
							1690	143.9	99.9306	257.9	99.75
							1691	143.9	99.9306	255.8	100.21
							1692	143.6	99.9304	256.4	100.94
							1693	143.7	100.279	258.2	99.25
							1694	144.2	100.069	256.5	99.85
							1695	144.4	99.9308	255.6	100.23
							1696	144.1	100	256.5	99.96
							1697	143.6	99.7915	256.2	100.68
							1698	143.2	100	258	99.47
							1699	143.8	100.349	256.8	99.96
							1700	144.4	100.069	256.8	100.12
							1701	143.5	99.5836	258.6	99.89
							1702	143.8	100.139	256.1	100.03
							1703	143.5	99.9304	256	100.06
							1704	144	100.348	256.9	100.39
							1705	143.4	99.7218	257.6	99.51
							1706	143.4	99.9303	256.7	100.05
							1707	143.2	99.9302	256.3	100.06
							1708	142.7	99.93	256.5	100.5
							1709	143.4	100.21	259.3	99.63
							1710	143.3	99.9303	256.6	100.06
							1711	143.1	99.9302	256.1	99.89
							1712	143.6	100.139	256	100.08
							1713	143.3	99.9303	256	100.09
							1714	143.5	100	256.6	99.89
							1715	143.8	100.279	256.2	100.17
							1716	143.2	99.7215	256.6	99.92
							1717	143.4	100.14	255.9	100.05
							1718	143.1	99.8604	256.1	99.84
							1719	142.9	100.07	255.6	100.08
							1720	143.4	100.21	255.7	100.16
							1721	143.7	100.139	256	99.98
							1722	142.7	99.6508	255.7	100.14
							1723	143.1	100.14	255.8	99.85
							1724	143	99.9301	255.3	100.25
							1725	143.6	100.279	256.3	100.16
							1726	144.1	100.209	256.1	99.88
							1727	142.9	99.6513	256.2	100
							1728	143.3	100.14	256	100.06
							1729	143.4	100.21	256.3	100.05
							1730	143.4	99.8607	258.3	99.89
							1731	143.1	99.9302	256	100.07
							1732	143.3	100	256.1	100.22
							1733	143.6	100.139	255.9	99.8
							1734	143.4	100.07	255.8	100.02
							1735	143	99.7211	255.7	100.14
							1736	143.5	100.28	256	99.97
							1737	143.7	99.9305	255.9	100.31
							1738	143.3	100.14	255.9	100.01
							1739	143.3	100	255.9	99.98
							1740	142.9	99.7905	256.5	99.92
							1741	143.4	100.14	255.6	100.21
							1742	142.9	99.9301	256.2	99.78
							1743	143.4	100.21	255.2	100.04
							1744	143.3	99.9303	255.8	100.14
							1745	143.5	100.28	256.3	99.83
							1746	142.7	99.5118	255.6	100.07
							1747	143	100	255.2	100.17
							1748	143.2	100.07	255.4	100.18
							1749	142.9	99.9301	255.9	99.94
							1750	142.8	100.14	256.1	99.95
							1751	142.5	99.7899	255.4	100.05
							1752	142.6	100.211	255.4	99.95
							1753	142.7	100	255.1	100.12
							1754	142.6	99.7901	255.2	99.88
							1755	142.5	100.211	256	100.23
							1756	143	99.9301	255.8	99.83
							1757	142.6	100.211	256.7	100.16
							1758	142.4	99.6501	256.5	100.85
							1759	142.2	99.8595	257.3	99.4
							1760	142.4	100.352	257.8	99.7
							1761	142.4	99.9298	254.8	100.03
							1762	142.4	99.8598	255.1	100.11
							1763	142.4	99.9298	255.3	100.06
							1764	141.9	99.789	255.4	99.97
							1765	142.1	100.212	254.9	100.11
							1766	141.8	99.7889	255.1	99.97
							1767	142.3	100.211	255.3	99.95
							1768	141.8	99.8591	255	100.12
							1769	142.3	100.211	255.5	100.14
							1770	142.4	99.9298	255.3	99.84
							1771	142.1	100.141	254.7	100.02
							1772	142.1	100	255.2	100.14
							1773	142.6	99.9299	255.3	99.91
							1774	142.4	99.9298	255.5	100.07
							1775	142	100.07	255.6	100.04
							1776	141.8	99.6486	255.4	99.88
							1777	141.4	100	255.2	100.39
							1778	141.3	99.9293	255.6	99.86
							1779	141.5	100.283	257	100.02
							1780	141	99.6466	257.6	100.04
							1781	141.1	100	255.4	100.3
							1782	140.8	99.7874	256.3	99.86
							1783	140.6	100.142	255.8	100.02
							1784	141.1	100.142	255.8	99.78
							1785	140.5	99.8578	255.6	100.16
							1786	140.2	99.9287	254.6	99.67
							1787	141	100.284	254.1	100.13
							1788	140.5	99.9289	254.6	100.47
							1789	140.4	99.6451	255.6	99.87
							1790	140.8	100.214	256.6	100
							1791	140	99.7862	255.4	99.85
							1792	139.5	99.7141	254.7	100.22
							1793	140.1	100.358	254.5	99.84
							1794	138.9	99.5699	254.9	100.09
							1795	138.6	99.6406	254.5	99.87
							1796	138.9	100.072	252.1	99.81
							1797	139	100.216	254.5	100.59
							1798	138.7	100	255.2	99.81
							1799	139.7	100.143	254.7	100.17
							1800	139.5	99.9284	255	99.99
							1801	139.3	100	255.6	100.19
							1802	140	100.358	255.3	99.94
							1803	140.3	100.143	255.2	100.15
							1804	140.9	100.213	255.8	100.28
							1805	140.1	99.6444	256	99.63
							1806	139.9	100.072	255.2	100.01
							1807	140.1	99.9287	255.2	100.1
							1808	140	100	255	99.97
							1809	140.7	100.428	255	100.12
							1810	140.5	99.7161	255.2	100.11
							1811	140.5	100.071	256	99.76
							1812	140.1	99.9287	255.7	100.18
							1813	140.5	100.214	255.3	100.11
							1814	139.7	99.5723	255.7	99.82
							1815	139.6	100	254.3	99.88
							1816	139.9	100.143	253.5	100.29
							1817	139.8	100	253.9	99.91
							1818	139.8	100.143	254	100.07
							1819	140	100.071	254.6	99.9
							1820	139.8	99.8571	253.9	99.93
							1821	139.9	100.215	253.5	100.07
							1822	140.3	100.214	253.6	99.97
							1823	140	99.8573	253.6	100.17
							1824	139.1	99.5705	254.4	99.94
							1825	140.1	100.215	254.7	100
							1826	139.4	99.8567	253.7	100.18
							1827	139.2	99.9282	254.2	99.94
							1828	138.7	99.7124	254.6	100.09
							1829	138.4	99.9278	254.7	100.29
							1830	137.7	99.855	256	99.83
							1831	139.1	100.87	254.2	100.36
							1832	137.2	98.9899	255	99.6
							1833	136.9	99.7087	253.8	100.38
							1834	137.3	100.292	254.7	99.92
							1835	136.5	99.7078	254.5	100.05
							1836	136.3	100.147	255	99.95
							1837	136.6	99.8538	254.3	100.03
							1838	136	99.7067	254.3	99.88
							1839	135.4	99.9262	255.1	100.2
							1840	135.7	100.222	254.4	100.03
							1841	135.6	100	254.3	99.89
							1842	135	99.5575	254.2	99.98
							1843	136.2	100.442	253.7	100.14
							1844	136	99.8532	254.7	99.89
							1845	136.8	100.293	253.9	100.19
							1846	137.3	100.292	254.4	100.17
							1847	137.7	100.145	255.5	99.89
							1848	137.6	99.9274	254.6	100.24
							1849	138.1	100.509	255	99.77
							1850	138.3	100	254	100.22
							1851	139.1	100.072	254.9	99.83
							1852	138.3	99.9278	254.1	100.18
							1853	138.9	100	254.8	100.38
							1854	139.2	100.144	255.7	99.49
							1855	138.8	99.928	254.3	99.97
							1856	138.8	100.072	254.1	100.34
							1857	138.8	99.8561	254.8	99.63
							1858	139.4	100.36	252.8	99.99
							1859	138.9	99.8562	252.8	100.13
							1860	139.5	100.36	253.4	99.99
							1861	139.6	99.7856	253.8	100.24
							1862	139.2	100	254.1	99.86
							1863	139.7	100.072	254	100.13
							1864	139.3	99.7851	254	99.9
							1865	139.4	100.288	253.4	100.16
							1866	139.8	99.8571	254.1	99.87
							1867	139.9	100.215	253.9	100.05
							1868	139.6	99.7856	253.7	100.09
							1869	139.7	100.072	254	100.03
							1870	139.5	99.9284	253.4	100.07
							1871	139.5	100.288	253.3	100.02
							1872	139.8	100	253.1	99.93
							1873	139.3	99.9283	252.8	100.16
							1874	139.8	100.215	253	99.75
							1875	139.1	99.4282	252.2	100.23
							1876	139.1	100	253.8	100.03
							1877	138.7	99.856	253.4	100.21
							1878	139.2	100.433	254.8	99.93
							1879	139.3	99.8566	253.7	100.18
							1880	138.8	100	254.3	99.73
							1881	138.8	99.928	253.5	100.04
							1882	139	100.144	253.4	100.27
							1883	139.2	100	254.7	99.83
							1884	139.1	100	253.7	100.16
							1885	138.3	99.7116	254.3	100.05
							1886	139	100.216	254.3	100.04
							1887	139	100.072	254.3	100.07
							1888	138.5	99.7839	254.2	100
							1889	138.8	100.289	254	99.87
							1890	139	99.9281	254.2	99.95
							1891	138.6	100.072	253.5	100.11
							1892	138.9	100	253.7	100.08
							1893	139.1	100.144	254.1	99.8
							1894	138.9	99.9281	252	100.04
							1895	138.8	100	251.9	99.93
							1896	138.3	99.9278	252.2	100.16
							1897	138.6	100	252.9	100.09
							1898	138.6	100.072	253.3	99.83
							1899	139.1	100.216	252.4	100.12
							1900	139	99.9281	253	100.2
							1901	138.3	99.6398	254.9	100.11
							1902	138.5	100.29	254.2	100
							1903	138	99.711	253.7	100.05
							1904	138.4	100	254.1	99.86
							1905	138.3	100.145	253.6	100.25
							1906	137.6	99.7824	254.1	99.78
							1907	137.2	99.7093	252.9	99.9
							1908	135.9	99.4875	252.7	100.23
							1909	134.9	99.7781	253.4	100.06
							1910	135.5	100.37	253.3	100.01
							1911	135.9	100.221	252.3	99.88
							1912	135.6	99.7059	253	100.18
							1913	136.4	100.073	253.7	100.34
							1914	136.9	100.293	254.1	99.84
							1915	136.7	100	253.8	99.83
							1916	137.7	100.438	252.5	99.91
							1917	137.1	99.7817	250.9	99.85
							1918	137.6	100.146	250.9	100.11
							1919	137.2	99.8544	252.2	100.33
							1920	137.7	100.145	253.2	99.93
							1921	138.1	100.218	253	99.98
							1922	137.6	99.9274	252.7	100.24
							1923	137.9	100.145	252.1	100
							1924	138.1	100.218	253	100.09
							1925	138.4	99.8557	253.4	99.84
							1926	138.1	100.218	252.7	100.7
							1927	138.4	99.9278	254.7	99.69
							1928	137.7	99.6382	254.3	99.92
							1929	137.7	100.073	253.4	99.86
							1930	137.8	100	253.6	100.14
							1931	137.2	99.8544	254.3	99.88
							1932	137.6	100.073	253.3	100.07
							1933	137.8	100.073	252.5	99.78
							1934	137.5	100.292	252.1	100.14
							1935	137.5	99.7099	252.5	100.33
							1936	137.3	100.146	253.3	99.89
							1937	137.5	100	254	100.03
							1938	137.5	100	253	99.94
							1939	137.6	100	252.6	100.13
							1940	137.3	100	252.9	100.11
							1941	137.1	99.9271	253	100.04
							1942	136.8	99.927	252.9	99.9
							1943	137.3	100	253.1	100.09
							1944	137.1	100.073	253.1	99.94
							1945	136.7	99.9269	252.8	100.29
							1946	137	100.219	253.7	99.89
							1947	137.2	100.073	255.2	100.11
							1948	136.8	99.7812	253.7	99.81
							1949	137.1	100.073	252.7	100.07
							1950	137.4	100	252.9	100.12
							1951	137.5	100.292	252.9	99.87
							1952	137.2	99.7093	252.9	100.19
							1953	136.9	100.073	253.2	100.06
							1954	137.2	100.219	253.1	100.1
							1955	137.3	99.9272	253.4	99.79
							1956	137.2	99.9272	252.5	100.09
							1957	136.9	100	252.3	100.17
							1958	137.6	100.146	253.1	100
							1959	137.6	100.073	253	100.32
							1960	137	99.9271	256.1	99.7
							1961	137.3	99.8546	252.7	99.9
							1962	136.9	99.7813	252.2	100.12
							1963	136.9	100.073	253.2	99.98
							1964	137	100.219	252.6	100.41
							1965	136.5	99.7807	253.5	99.64
							1966	137	100.219	252.4	100.15
							1967	136.5	99.7807	253.1	99.96
							1968	136.8	99.854	252.7	100.25
							1969	136.9	100.293	253.6	99.84
							1970	136.7	99.7082	252.6	100.09
							1971	137.1	100.366	252.8	99.92
							1972	136.3	99.7804	252.6	99.95
							1973	136.8	100.293	252.5	100.17
							1974	136.7	99.7082	253.8	100.03
							1975	137	100.293	252.3	100.07
							1976	136.5	99.7807	254.1	100.1
							1977	137	100.073	252.7	100.09
							1978	136.5	99.8537	253	99.86
							1979	136.4	100.073	252.6	100.2
							1980	137.1	100.146	252.7	100.01
							1981	136.4	99.8536	252.8	100.03
							1982	136.4	99.9267	252.9	100.43
							1983	137	100.146	254	99.46
							1984	136.7	100	254.3	100.43
							1985	136.7	99.8539	253.1	99.89
							1986	136.9	100.146	253.4	99.69
							1987	136.9	100	252	100.47
							1988	136.9	100.073	253.7	99.59
							1989	136.5	99.7078	253.3	100.16
							1990	136.3	99.9267	252.6	100.07
							1991	136.6	100.147	252.4	99.85
							1992	136.8	100.22	252	100.36
							1993	136.5	100.147	253.6	99.91
							1994	136.3	99.6345	252.9	100.14
							1995	136.5	100.073	252.9	100.04
							1996	136	99.8532	252.9	99.72
							1997	136.5	100.147	252.5	100.16
[truncated: 1,503 more rows]

## Sheet: Figure 5b
com-Zn||com-Zn		Zn(0002)||Zn(0002)
Time/h	Voltage (mV)	Time/h	Voltage (mV)
0	-16.1	0	-66.45
0	-16.1	0	-62.85
0.01	-16.1	0.04	-60.9
0.01	-16.1	0.04375	-58.65
0.01	-15.8	0.04375	-56.7
0.01	-15.8	0.04375	-55.8
0.02	-16.1	0.0875	-54
0.02	-15.8	0.0875	-52.95
0.02	-16.1	0.0875	-51.6
0.03	-16.1	0.13125	-50.7
0.03	-16.1	0.13125	-49.8
0.03	-16.1	0.13125	-49.35
0.03	-16.1	0.13125	-48.3
0.04	-16.1	0.175	-47.85
0.04	-122.8	0.175	-46.95
0.04	-93.9	0.175	-46.5
0.04	-87.7	0.175	-46.05
0.05	-84.3	0.21875	-45.6
0.05	-82.2	0.21875	-45.15
0.05	-80	0.21875	-44.7
0.06	-79.1	0.2625	-44.25
0.06	-77.8	0.2625	-44.25
0.06	-76.9	0.2625	-43.65
0.06	-76.3	0.2625	-43.2
0.07	-75.6	0.30625	-43.2
0.07	-74.7	0.30625	-42.75
0.07	-74.1	0.30625	-42.75
0.08	-73.8	0.35	-42.3
0.08	-73.2	0.35	-42.3
0.08	-72.5	0.35	-41.85
0.08	-71.9	0.35	-41.85
0.09	-71.6	0.39375	-41.85
0.09	-71.3	0.39375	-41.85
0.09	-71	0.39375	-41.4
0.09	-70.7	0.39375	-41.4
0.1	-70.4	0.4375	-41.4
0.1	-70.1	0.4375	-40.95
0.1	-69.8	0.4375	-40.95
0.11	-69.4	0.48125	-40.5
0.11	-69.1	0.48125	-40.5
0.11	-68.8	0.48125	-40.5
0.11	-68.8	0.48125	-40.5
0.12	-68.5	0.525	-40.05
0.12	-68.2	0.525	-40.05
0.12	-67.9	0.525	-40.05
0.12	-67.6	0.56875	-39.6
0.13	-67.6	0.56875	-39.6
0.13	-67.3	0.56875	-39.6
0.13	-67	0.56875	-39.6
0.14	-67	0.6125	-39.6
0.14	-66.7	0.6125	-39
0.14	-66.7	0.6125	-39
0.14	-66.3	0.6125	-39
0.15	-66.3	0.65625	-39
0.15	-66	0.65625	-39
0.15	-66	0.65625	-38.55
0.16	-65.7	0.7	-38.55
0.16	-65.7	0.7	-38.55
0.16	-65.4	0.7	-38.55
0.16	-65.4	0.7	-38.55
0.17	-65.4	0.74375	-38.1
0.17	-65.1	0.74375	-38.1
0.17	-65.1	0.74375	-38.1
0.18	-64.8	0.7875	-38.1
0.18	-64.8	0.7875	-38.1
0.18	-64.8	0.7875	-38.1
0.18	-64.5	0.7875	-38.1
0.19	-64.5	0.83125	-37.65
0.19	-64.2	0.83125	-37.65
0.19	-64.2	0.83125	-37.65
0.19	-64.2	0.83125	-37.65
0.2	-63.9	0.875	-37.65
0.2	-63.6	0.875	-37.2
0.2	-63.6	0.875	-37.2
0.21	-63.6	0.91875	-37.2
0.21	-63.2	0.91875	-37.2
0.21	-63.2	0.91875	-37.2
0.21	-62.9	0.91875	-37.2
0.22	-62.9	0.9625	-37.2
0.22	-62.9	0.9625	-37.2
0.22	-62.9	0.9625	-37.2
0.23	-62.6	1.00625	-37.2
0.23	-62.3	1.00625	-36.75
0.23	-62.3	1.00625	-36.75
0.23	-62.3	1.00625	-36.75
0.24	-62.3	1.05	-36.75
0.24	-62	1.05	-36.75
0.24	-62	1.05	-36.75
0.24	-62	1.05	-36.75
0.25	-62	1.09375	-36.75
0.25	-62	1.09375	-36.75
0.25	-62	1.09375	-36.75
0.26	-61.7	1.1375	-36.75
0.26	-61.7	1.1375	-36.3
0.26	-61.7	1.1375	-36.3
0.26	-61.7	1.1375	-36.3
0.27	-61.7	1.18125	-36.3
0.27	-61.7	1.18125	-36.3
0.27	-61.7	1.18125	-36.3
0.28	-61.4	1.18125	-36.3
0.28	-61.4	1.225	-36.3
0.28	-61.4	1.225	-36.3
0.28	-61.1	1.225	-36.3
0.29	-61.1	1.26875	-35.85
0.29	-61.1	1.26875	-35.85
0.29	-61.1	1.26875	-35.85
0.29	-61.1	1.26875	-35.85
0.3	-60.5	1.3125	-35.85
0.3	-60.5	1.3125	-35.85
0.3	-60.5	1.3125	-35.85
0.31	-60.5	1.35625	-35.85
0.31	-60.5	1.35625	-35.85
0.31	-60.5	1.35625	-35.85
0.31	-60.1	1.35625	-35.85
0.32	-60.1	1.4	-35.85
0.32	-60.1	1.4	-35.4
0.32	-60.1	1.4	-35.4
0.33	-60.1	1.44375	-35.4
0.33	-60.1	1.44375	-35.4
0.33	-60.1	1.44375	-35.4
0.33	-59.8	1.44375	-35.4
0.34	-59.8	1.4875	-35.4
0.34	-59.8	1.4875	-35.4
0.34	-59.8	1.4875	-34.95
0.34	-59.8	1.4875	-34.95
0.35	-59.5	1.53125	-34.95
0.35	-59.5	1.53125	-34.95
0.35	-59.5	1.53125	-34.95
0.36	-59.5	1.575	-34.95
0.36	-59.2	1.575	-34.95
0.36	-59.5	1.575	-34.95
0.36	-59.2	1.575	-34.95
0.37	-59.2	1.61875	-34.95
0.37	-59.2	1.61875	-34.35
0.37	-59.2	1.61875	-34.35
0.38	-59.2	1.61875	-34.35
0.38	-59.2	1.6625	-34.35
0.38	-58.9	1.6625	-34.35
0.38	-58.9	1.6625	-34.35
0.39	-58.9	1.70625	-34.35
0.39	-58.9	1.70625	-34.35
0.39	-58.9	1.70625	-34.35
0.39	-58.9	1.70625	-33.9
0.4	-58.6	1.75	-33.9
0.4	-58.6	1.75	-33.9
0.4	-58.6	1.75	-33.9
0.41	-58.6	1.79375	19.5
0.41	-58.6	1.79375	25.65
0.41	-58.6	1.79375	29.25
0.41	-58.6	1.79375	30.75
0.42	-58.3	1.8375	31.65
0.42	-58.3	1.8375	31.65
0.42	-58.3	1.8375	31.65
0.43	-58.3	1.88125	31.65
0.43	-58.3	1.88125	32.1
0.43	-58	1.88125	32.1
0.43	-58	1.88125	32.1
0.44	-58.3	1.925	32.1
0.44	-58	1.925	32.1
0.44	-58	1.925	32.55
0.44	-58	1.925	32.55
0.45	-58	1.96875	32.55
0.45	-57.7	1.96875	33
0.45	-58	1.96875	33
0.46	-58	2.0125	33
0.46	-57.7	2.0125	33.45
0.46	-57.7	2.0125	33.45
0.46	-57.4	2.0125	33.45
0.47	-57.7	2.05625	33.9
0.47	-57.7	2.05625	33.9
0.47	-57.7	2.05625	33.9
0.48	-57.4	2.1	33.9
0.48	-57.4	2.1	33.9
0.48	-57.4	2.1	33.9
0.48	-57.4	2.1	34.35
0.49	-57	2.14375	34.35
0.49	-57.4	2.14375	34.35
0.49	-57	2.14375	34.35
0.49	-57	2.14375	34.35
0.5	-57	2.1875	34.35
0.5	-57	2.1875	34.35
0.5	-57	2.1875	34.35
0.51	-57	2.23125	34.35
0.51	-57	2.23125	34.35
0.51	-57	2.23125	34.35
0.51	-56.7	2.23125	34.35
0.52	-56.7	2.275	34.35
0.52	-56.7	2.275	34.35
0.52	-56.7	2.275	34.35
0.52	-56.7	2.275	34.35
0.53	-56.7	2.31875	34.35
0.53	-56.7	2.31875	34.35
0.53	-56.7	2.31875	34.35
0.54	-56.7	2.3625	34.35
0.54	-56.7	2.3625	34.35
0.54	-56.4	2.3625	34.35
0.54	-56.4	2.3625	34.35
0.55	-56.4	2.40625	34.35
0.55	-56.4	2.40625	34.35
0.55	-56.4	2.40625	34.35
0.56	-56.4	2.45	34.35
0.56	-56.4	2.45	34.35
0.56	-56.4	2.45	33.9
0.56	-56.4	2.45	33.9
0.57	-56.1	2.49375	33.9
0.57	-56.4	2.49375	33.9
0.57	-56.4	2.49375	33.9
0.58	-56.1	2.5375	33.9
0.58	-56.4	2.5375	33.9
0.58	-56.1	2.5375	33.45
0.58	-56.4	2.5375	33.45
0.59	-56.1	2.58125	33.45
0.59	-56.4	2.58125	33.45
0.59	-56.1	2.58125	33.45
0.59	-56.4	2.58125	33.45
0.6	-56.4	2.625	33.45
0.6	-56.4	2.625	33
0.6	-56.4	2.625	33
0.61	-56.4	2.66875	33
0.61	-56.4	2.66875	33
0.61	-56.4	2.66875	33
0.61	-56.4	2.66875	33
0.62	-56.4	2.7125	33
0.62	-56.4	2.7125	33
0.62	-56.4	2.7125	32.55
0.63	-56.4	2.7125	32.55
0.63	-56.4	2.75625	32.55
0.63	-56.4	2.75625	32.55
0.63	-56.4	2.75625	32.55
0.64	-56.4	2.8	32.55
0.64	-56.4	2.8	32.55
0.64	-56.4	2.8	32.55
0.64	-56.4	2.8	32.1
0.65	-56.4	2.84375	32.1
0.65	-56.4	2.84375	32.1
0.65	-56.4	2.84375	32.1
0.66	-56.4	2.8875	32.1
0.66	-56.4	2.8875	32.1
0.66	-56.4	2.8875	32.1
0.66	-56.4	2.8875	32.1
0.67	-56.4	2.93125	32.1
0.67	-56.4	2.93125	32.1
0.67	-56.4	2.93125	32.1
0.68	-56.4	2.975	32.1
0.68	-56.4	2.975	32.1
0.68	-56.4	2.975	32.1
0.68	-56.4	2.975	32.1
0.69	-56.4	3.01875	32.1
0.69	-56.4	3.01875	32.1
0.69	-56.4	3.01875	32.1
0.69	-56.4	3.01875	32.1
0.7	-56.4	3.0625	32.1
0.7	-56.4	3.0625	32.1
0.7	-56.4	3.0625	32.1
0.71	-56.4	3.10625	32.1
0.71	-56.4	3.10625	32.1
0.71	-56.4	3.10625	32.1
0.71	-56.4	3.10625	32.1
0.72	-56.4	3.15	32.1
0.72	-56.4	3.15	32.1
0.72	-56.4	3.15	32.1
0.73	-56.4	3.19375	32.1
0.73	-56.4	3.19375	32.1
0.73	-56.4	3.19375	32.1
0.73	-56.4	3.19375	32.1
0.74	-56.4	3.2375	32.55
0.74	-56.4	3.2375	32.55
0.74	-56.4	3.2375	32.55
0.74	-56.4	3.2375	32.55
0.75	-56.4	3.28125	32.55
0.75	-56.4	3.28125	33
0.75	-56.4	3.28125	33
0.76	-56.4	3.325	33
0.76	-56.4	3.325	33.45
0.76	-56.4	3.325	33.45
0.76	-56.4	3.325	33.45
0.77	-56.4	3.36875	33.9
0.77	-56.4	3.36875	33.9
0.77	-56.4	3.36875	34.35
0.78	-56.4	3.36875	34.95
0.78	-56.4	3.4125	34.95
0.78	-56.4	3.4125	35.4
0.78	-56.4	3.4125	35.85
0.79	-56.4	3.45625	35.85
0.79	-56.4	3.45625	36.3
0.79	-56.7	3.45625	36.75
0.79	-56.4	3.45625	37.2
0.8	-56.4	3.5	37.65
0.8	-56.7	3.5	38.1
0.8	-56.4	3.5	38.1
0.81	-56.4	3.54375	38.55
0.81	-56.7	3.54375	38.55
0.81	-56.4	3.54375	-15.75
0.81	-56.4	3.54375	-27
0.82	-56.7	3.5875	-28.35
0.82	-56.4	3.5875	-28.8
0.82	-56.7	3.5875	-28.8
0.83	-56.7	3.63125	-28.8
0.83	-56.7	3.63125	-29.25
0.83	-56.4	3.63125	-29.25
0.83	-56.4	3.63125	-29.25
0.84	-56.7	3.675	-29.25
0.84	-56.7	3.675	-29.25
0.84	-56.7	3.675	-29.25
0.84	-56.7	3.675	-29.7
0.85	-56.7	3.71875	-29.7
0.85	-56.7	3.71875	-29.7
0.85	-56.7	3.71875	-29.7
0.86	-56.7	3.7625	-29.7
0.86	-56.7	3.7625	-29.7
0.86	-56.7	3.7625	-29.7
0.86	-56.7	3.7625	-29.7
0.87	-56.7	3.80625	-30.3
0.87	-56.7	3.80625	-30.3
0.87	-56.7	3.80625	-30.3
0.87	-57	3.85	-30.3
0.88	-56.7	3.85	-30.3
0.88	-57	3.85	-30.3
0.88	-57	3.85	-30.75
0.89	-57	3.89375	-30.75
0.89	-57	3.89375	-30.75
0.89	-57	3.89375	-30.75
0.89	-57	3.89375	-30.75
0.9	-57	3.9375	-31.2
0.9	-57	3.9375	-31.2
0.9	-56.7	3.9375	-31.2
0.91	-56.7	3.98125	-31.2
0.91	-56.7	3.98125	-31.2
0.91	-56.7	3.98125	-31.2
0.91	-56.7	3.98125	-31.2
0.92	-56.7	4.025	-31.65
0.92	-57	4.025	-31.65
0.92	-57	4.025	-31.65
0.92	-57	4.06875	-31.65
0.93	-56.7	4.06875	-31.65
0.93	-57	4.06875	-31.65
0.93	-57	4.06875	-31.65
0.94	-57	4.1125	-31.65
0.94	-57	4.1125	-31.65
0.94	-57	4.1125	-31.65
0.94	-57	4.1125	-31.65
0.95	-57	4.15625	-31.65
0.95	-57	4.15625	-31.65
0.95	-57	4.15625	-31.65
0.96	-57	4.2	-31.65
0.96	-57	4.2	-31.65
0.96	-57	4.2	-31.65
0.96	-57	4.2	-31.65
0.97	-57	4.24375	-31.65
0.97	-57	4.24375	-31.65
0.97	-57.4	4.24375	-31.65
0.98	-57	4.2875	-31.2
0.98	-57.4	4.2875	-31.2
0.98	-57	4.2875	-31.2
0.98	-57.4	4.2875	-31.2
0.99	-57	4.33125	-31.2
0.99	-57.4	4.33125	-31.2
0.99	-57.4	4.33125	-31.2
0.99	-57.4	4.33125	-31.2
1	-57.4	4.375	-31.2
1	-57.4	4.375	-31.2
1	-57.4	4.375	-31.2
1	-57.4	4.375	-31.2
1	-57.4	4.375	-30.75
1.01	-57.4	4.41875	-30.75
1.01	-57.4	4.41875	-30.75
1.01	-57.7	4.41875	-30.75
1.01	-57.7	4.41875	-30.75
1.02	-57.4	4.4625	-30.75
1.02	-57.7	4.4625	-30.75
1.02	-57.7	4.4625	-30.75
1.03	-57.7	4.50625	-30.75
1.03	-57.7	4.50625	-30.75
1.03	-57.7	4.50625	-30.75
1.03	-57.4	4.50625	-30.3
1.04	-57.4	4.55	-30.3
1.04	-57.7	4.55	-30.3
1.04	-57.7	4.55	-30.3
1.04	-57.7	4.55	-30.3
1.05	-57.7	4.59375	-30.3
1.05	-57.4	4.59375	-30.3
1.05	-57.4	4.59375	-30.3
1.06	-57.4	4.6375	-30.3
1.06	-57	4.6375	-30.3
1.06	-57	4.6375	-30.3
1.06	-57	4.6375	-30.3
1.07	-57	4.68125	-30.3
1.07	-57	4.68125	-30.3
1.07	-57	4.68125	-30.3
1.07	-57	4.725	-29.7
1.08	-57	4.725	-29.7
1.08	-57.4	4.725	-29.7
1.08	-57.4	4.725	-29.7
1.09	-57.4	4.76875	-29.7
1.09	-57	4.76875	-29.7
1.09	-57.4	4.76875	-29.7
1.09	-57.4	4.76875	-29.7
1.1	-57.4	4.8125	-29.7
1.1	-57.4	4.8125	-29.7
1.1	-57	4.8125	-29.7
1.11	-57.4	4.85625	-29.7
1.11	-57	4.85625	-29.7
1.11	-57	4.85625	-29.7
1.11	-57.4	4.85625	-29.7
1.12	-57	4.9	-29.7
1.12	-57	4.9	-29.7
1.12	-57	4.9	-29.7
1.12	-57	4.94375	-29.7
1.13	-56.7	4.94375	-29.25
1.13	-56.7	4.94375	-29.25
1.13	-57	4.94375	-29.25
1.14	-57	4.9875	-29.25
1.14	-56.7	4.9875	-29.25
1.14	-57	4.9875	-29.25
1.14	-57	4.9875	-29.25
1.15	-56.7	5.03125	-29.25
1.15	-57	5.03125	-29.25
1.15	-56.7	5.03125	-29.25
1.16	-57	5.075	-29.25
1.16	-57	5.075	-29.25
1.16	-56.7	5.075	-29.25
1.16	-57	5.075	-29.25
1.17	-57	5.11875	-29.25
1.17	-56.7	5.11875	-29.25
1.17	-57	5.11875	-29.25
1.18	-57	5.1625	-28.8
1.18	-57	5.1625	-28.8
1.18	-56.7	5.1625	-28.8
1.18	-56.7	5.1625	-28.8
1.19	-56.7	5.20625	-28.8
1.19	-56.7	5.20625	-28.8
1.19	-56.7	5.20625	-28.8
1.19	-56.7	5.20625	-28.8
1.2	-56.7	5.25	-28.8
1.2	-56.7	5.25	-28.8
1.2	-56.7	5.25	-28.8
1.21	-56.7	5.29375	-28.8
1.21	-56.7	5.29375	-28.8
1.21	-56.7	5.29375	16.35
1.21	-56.4	5.29375	21.9
1.22	-56.7	5.3375	24.6
1.22	-56.7	5.3375	27
1.22	-56.7	5.3375	27.9
1.23	-56.7	5.38125	28.35
1.23	-56.7	5.38125	28.35
1.23	-56.7	5.38125	28.35
1.23	-56.4	5.38125	28.35
1.24	-56.7	5.425	28.8
1.24	-56.7	5.425	28.8
1.24	-56.4	5.425	28.8
1.24	-56.4	5.425	29.25
1.25	-56.7	5.46875	29.25
1.25	-56.4	5.46875	29.25
1.25	-56.4	5.46875	29.7
1.26	-56.4	5.5125	29.7
1.26	-56.4	5.5125	30.3
1.26	-56.4	5.5125	30.3
1.26	-56.4	5.5125	30.3
1.27	-56.4	5.55625	30.75
1.27	-56.4	5.55625	30.75
1.27	-56.4	5.55625	30.75
1.28	-56.4	5.6	31.2
1.28	-56.4	5.6	31.2
1.28	-56.4	5.6	31.2
1.28	-56.4	5.6	31.65
1.29	-56.4	5.64375	31.65
1.29	-56.4	5.64375	31.65
1.29	-56.4	5.64375	32.1
1.29	-56.1	5.64375	32.1
1.3	-56.4	5.6875	32.1
1.3	-56.4	5.6875	32.1
1.3	-56.4	5.6875	32.1
1.31	-56.4	5.73125	32.1
1.31	-56.4	5.73125	32.55
1.31	-56.4	5.73125	32.55
1.31	-56.4	5.73125	32.55
1.32	-56.4	5.775	32.55
1.32	-56.4	5.775	32.55
1.32	-56.4	5.775	32.55
1.33	-56.4	5.81875	32.55
1.33	-56.4	5.81875	32.55
1.33	-56.4	5.81875	32.55
1.33	-56.4	5.81875	32.55
1.34	-56.4	5.8625	32.55
1.34	-56.4	5.8625	32.55
1.34	-56.4	5.8625	32.55
1.34	-56.4	5.8625	32.55
1.35	-56.4	5.90625	32.55
1.35	-56.4	5.90625	32.55
1.35	-56.4	5.90625	32.55
1.36	-56.4	5.95	32.55
1.36	-56.4	5.95	32.55
1.36	-56.4	5.95	32.55
1.36	-56.4	5.95	32.1
1.37	-56.4	5.99375	32.1
1.37	-56.4	5.99375	32.1
1.37	-56.4	5.99375	32.1
1.38	-56.4	6.0375	32.1
1.38	-56.4	6.0375	32.1
1.38	-56.4	6.0375	32.1
1.38	-56.4	6.0375	32.1
1.39	-56.4	6.08125	32.1
1.39	-56.4	6.08125	32.1
1.39	-56.4	6.08125	32.1
1.39	-56.4	6.08125	32.1
1.4	-56.4	6.125	32.1
1.4	-56.4	6.125	32.1
1.4	-56.4	6.125	32.1
1.41	-56.4	6.125	32.1
1.41	-56.4	6.125	31.65
1.41	-56.4	6.16875	31.65
1.41	-56.4	6.16875	31.65
1.42	-56.4	6.16875	31.65
1.42	-56.4	6.16875	31.65
1.42	-56.7	6.2125	31.65
1.43	-56.4	6.2125	31.65
1.43	-56.7	6.2125	31.65
1.43	-56.7	6.25625	31.65
1.43	-56.7	6.25625	31.65
1.44	-56.7	6.25625	31.65
1.44	-56.7	6.25625	31.65
1.44	-56.7	6.3	31.65
1.44	-56.7	6.3	31.65
1.45	-56.7	6.3	31.65
1.45	-56.7	6.3	31.65
1.45	-56.7	6.34375	31.65
1.46	-57	6.34375	31.65
1.46	-57	6.34375	31.65
1.46	-57	6.3875	31.65
1.46	-57	6.3875	31.65
1.47	-57	6.3875	31.65
1.47	-57	6.3875	31.65
1.47	-57	6.43125	31.65
1.48	-57	6.43125	31.65
1.48	-57	6.43125	31.65
1.48	-57	6.475	31.65
1.48	-57	6.475	31.65
1.49	-57	6.475	31.65
1.49	-57.4	6.475	31.65
1.49	-57	6.51875	31.65
1.49	-57	6.51875	31.65
1.5	-57.4	6.51875	31.65
1.5	-57.4	6.51875	31.65
1.5	-57.4	6.5625	31.65
1.51	-57.4	6.5625	31.65
1.51	-57.4	6.5625	31.65
1.51	-57.4	6.60625	31.65
1.51	-57.4	6.60625	31.65
1.52	-57.4	6.60625	32.1
1.52	-57.4	6.60625	32.1
1.52	-57.4	6.65	32.1
1.53	-57.4	6.65	32.1
1.53	-57.4	6.65	32.1
1.53	-57.4	6.69375	32.1
1.53	-57.4	6.69375	32.1
1.54	-57.4	6.69375	32.1
1.54	-57.4	6.69375	32.1
1.54	-57.4	6.7375	32.1
1.54	-57.7	6.7375	32.1
1.55	-57.7	6.7375	32.55
1.55	-57.7	6.7375	32.55
1.55	-57.4	6.78125	32.55
1.56	-57.4	6.78125	32.55
1.56	-57.7	6.78125	33
1.56	-57.7	6.825	33
1.56	-57.7	6.825	33
1.57	-57.7	6.825	33.45
1.57	-57.7	6.825	33.45
1.57	-57.7	6.86875	33.45
1.58	-57.7	6.86875	33.45
1.58	-57.7	6.86875	33.9
1.58	-57.7	6.9125	33.9
1.58	-57.7	6.9125	34.35
1.59	-57.7	6.9125	34.35
1.59	-57.7	6.9125	34.35
1.59	-57.7	6.95625	34.95
1.59	-57.7	6.95625	34.95
1.6	-57.7	6.95625	34.95
1.6	-57.7	6.95625	35.4
1.6	-57.7	7	35.4
1.61	-57.7	7	35.85
1.61	-57.7	7	35.85
1.61	-57.7	7.04375	35.85
1.61	-57.7	7.04375	35.85
1.62	-58	7.04375	-13.05
1.62	-57.7	7.04375	-21.45
1.62	-58	7.0875	-25.05
1.63	-58	7.0875	-26.1
1.63	-57.7	7.0875	-26.1
1.63	-58	7.13125	-26.1
1.63	-58	7.13125	-26.1
1.64	-58	7.13125	-26.1
1.64	-57.7	7.13125	-26.55
1.64	-58	7.175	-26.55
1.64	-58	7.175	-26.55
1.65	-58	7.175	-27
1.65	-58	7.175	-27
1.65	-58	7.21875	-27
1.66	-58	7.21875	-27
1.66	-58	7.21875	-27
1.66	-57.7	7.2625	-27.45
1.66	-58	7.2625	-27.45
1.67	-58	7.2625	-27.45
1.67	-58	7.2625	-27.9
1.67	-58	7.30625	-27.9
1.68	-58	7.30625	-27.9
1.68	-58	7.30625	-27.9
1.68	-58	7.35	-28.35
1.68	-58	7.35	-28.35
1.69	-58	7.35	-28.35
1.69	-58.3	7.35	-28.35
1.69	-58.3	7.39375	-28.8
1.69	-58.3	7.39375	-28.8
1.7	-58	7.39375	-28.8
1.7	-58.3	7.39375	-28.8
1.7	-58	7.4375	-28.8
1.71	-58	7.4375	-29.25
1.71	-58	7.4375	-29.25
1.71	-58	7.48125	-29.25
1.71	-58	7.48125	-29.25
1.72	-58	7.48125	-29.25
1.72	-58	7.48125	-29.7
1.72	-58	7.525	-29.7
1.73	-58	7.525	-29.7
1.73	-58	7.525	-29.7
1.73	-58	7.56875	-29.7
1.73	-58	7.56875	-29.7
1.74	-58	7.56875	-29.7
1.74	-58	7.56875	-29.7
1.74	-58	7.6125	-29.7
1.74	-57.7	7.6125	-30.3
1.75	-57.7	7.6125	-30.3
1.75	-58	7.6125	-30.3
1.75	-58	7.65625	-29.7
1.76	-57.7	7.65625	-30.3
1.76	-57.7	7.65625	-30.3
1.76	-57.7	7.7	-30.3
1.76	-58	7.7	-30.3
1.77	-57.7	7.7	-30.3
1.77	-57.4	7.7	-30.3
1.77	-57.4	7.74375	-30.3
1.78	-57.7	7.74375	-30.3
1.78	-57.7	7.74375	-29.7
1.78	-57.7	7.7875	-29.7
1.78	-57.4	7.7875	-29.7
1.79	-57.4	7.7875	-29.7
1.79	-16.1	7.7875	-29.7
1.79	-11.5	7.83125	-29.7
1.79	-11.5	7.83125	-29.7
1.8	27.3	7.83125	-29.7
1.8	36.6	7.83125	-29.7
1.8	40.3	7.875	-29.7
1.81	42.8	7.875	-29.7
1.81	44.6	7.875	-29.7
1.81	45.9	7.875	-29.7
1.81	46.8	7.875	-29.7
1.82	47.4	7.91875	-29.7
1.82	48.1	7.91875	-29.7
1.82	48.7	7.91875	-29.7
1.83	48.7	7.91875	-29.7
1.83	49.3	7.9625	-29.25
1.83	49.6	7.9625	-29.25
1.83	49.6	7.9625	-29.25
1.84	49.9	8.00625	-29.25
1.84	50.2	8.00625	-29.25
1.84	50.5	8.00625	-29.25
1.84	50.5	8.00625	-29.25
1.85	50.5	8.05	-29.25
1.85	50.8	8.05	-29.25
1.85	51.2	8.05	-29.25
1.86	51.2	8.05	-29.25
1.86	51.2	8.09375	-29.25
1.86	51.5	8.09375	-29.25
1.86	51.5	8.09375	-29.25
1.87	51.5	8.1375	-29.25
1.87	51.8	8.1375	-29.25
1.87	51.8	8.1375	-29.25
1.88	51.8	8.1375	-29.25
1.88	51.8	8.18125	-29.25
1.88	52.1	8.18125	-29.25
1.88	52.1	8.18125	-29.25
1.89	52.1	8.225	-28.8
1.89	52.1	8.225	-28.8
1.89	52.4	8.225	-28.8
1.89	52.4	8.225	-28.8
1.9	52.4	8.26875	-28.8
1.9	52.4	8.26875	-28.8
1.9	52.4	8.26875	-28.8
1.91	52.7	8.26875	-28.8
1.91	52.7	8.3125	-28.8
1.91	52.4	8.3125	-28.8
1.91	52.7	8.3125	-28.8
1.92	52.7	8.35625	-28.8
1.92	52.7	8.35625	-28.8
1.92	52.7	8.35625	-28.8
1.93	52.7	8.35625	-28.8
1.93	52.7	8.4	-28.8
1.93	53	8.4	-28.8
1.93	53	8.4	-28.8
1.94	53	8.44375	-28.8
1.94	53	8.44375	-28.8
1.94	53	8.44375	-28.8
1.94	53	8.44375	-28.8
1.95	53	8.4875	-28.8
1.95	53	8.4875	-28.8
1.95	53	8.4875	-28.8
1.96	53.3	8.4875	-28.8
1.96	53.3	8.53125	-28.8
1.96	53.3	8.53125	-28.8
1.96	53	8.53125	-28.8
1.97	53	8.575	-28.8
1.97	53.3	8.575	-28.8
1.97	53.3	8.575	-28.8
1.97	53.3	8.575	-28.8
1.98	53.3	8.61875	-28.8
1.98	53.3	8.61875	-28.8
1.98	53.3	8.61875	-28.8
1.99	53.3	8.6625	-28.8
1.99	53.3	8.6625	-28.8
1.99	53.3	8.6625	-28.8
1.99	53.3	8.6625	-28.8
2	53.3	8.70625	-28.8
2	53.3	8.70625	-28.8
2	53.6	8.70625	-28.8
2.01	53.3	8.70625	-28.8
2.01	53.3	8.75	-28.8
2.01	53.6	8.75	-28.8
2.01	53.6	8.75	-28.8
2.02	53.3	8.79375	-28.8
2.02	53.6	8.79375	-28.8
2.02	53.6	8.79375	15.3
2.03	53.3	8.79375	21
2.03	53.3	8.8375	23.7
2.03	53.6	8.8375	26.1
2.03	53.6	8.8375	27.45
2.04	53.6	8.88125	27.9
2.04	53.3	8.88125	28.35
2.04	53.6	8.88125	28.35
2.04	53.3	8.88125	28.35
2.05	53.3	8.925	28.8
2.05	53.3	8.925	28.8
2.05	53.6	8.925	28.8
2.06	53.3	8.925	28.8
2.06	53.3	8.96875	29.25
2.06	53.3	8.96875	29.25
2.06	53.3	8.96875	29.7
2.07	53.6	9.0125	29.7
2.07	53.3	9.0125	29.7
2.07	53.6	9.0125	30.3
2.08	53.3	9.0125	30.3
2.08	53.6	9.05625	30.3
2.08	53.3	9.05625	30.75
2.08	53.3	9.05625	30.75
2.09	53.3	9.1	30.75
2.09	53.3	9.1	31.2
2.09	53.3	9.1	31.2
2.09	53.3	9.1	31.2
2.1	53.3	9.14375	31.65
2.1	53.3	9.14375	31.65
2.1	53.3	9.14375	31.65
2.11	53.3	9.14375	32.1
2.11	53.3	9.1875	32.1
2.11	53.3	9.1875	32.1
2.11	53.3	9.1875	32.1
2.12	53.3	9.23125	32.1
2.12	53.3	9.23125	32.1
2.12	53.3	9.23125	32.1
2.13	53.3	9.23125	32.1
2.13	53.3	9.275	32.1
2.13	53.3	9.275	32.1
2.13	53.3	9.275	32.1
2.14	53.3	9.31875	32.1
2.14	53.3	9.31875	32.1
2.14	53.3	9.31875	32.1
2.14	53	9.31875	32.1
2.15	53	9.3625	32.1
2.15	53.3	9.3625	32.1
2.15	53	9.3625	32.1
2.16	53.3	9.3625	32.1
2.16	53	9.40625	32.1
2.16	53	9.40625	32.1
2.16	53.3	9.40625	32.1
2.17	53.3	9.45	32.1
2.17	53	9.45	32.1
2.17	53.3	9.45	32.1
2.18	53.3	9.45	32.1
2.18	53	9.49375	32.1
2.18	53	9.49375	32.1
2.18	53	9.49375	32.1
2.19	53.3	9.5375	32.1
2.19	53.3	9.5375	32.1
2.19	53.3	9.5375	32.1
2.19	53.3	9.5375	32.1
2.2	53	9.58125	32.1
2.2	53.3	9.58125	32.1
2.2	53.3	9.58125	31.65
2.21	53	9.58125	31.65
2.21	53.3	9.625	31.65
2.21	53	9.625	31.65
2.21	53	9.625	31.65
2.22	53	9.625	31.65
2.22	53	9.625	31.65
2.22	53	9.66875	31.65
2.23	53	9.66875	31.65
2.23	53	9.66875	31.65
2.23	53	9.66875	31.65
2.23	53	9.7125	31.65
2.24	53	9.7125	31.65
2.24	53	9.7125	31.65
2.24	53	9.75625	31.2
2.24	53	9.75625	31.2
2.25	53	9.75625	31.2
2.25	53	9.75625	31.2
2.25	53	9.8	31.2
2.26	52.7	9.8	31.2
2.26	53	9.8	31.2
2.26	53	9.8	31.2
2.26	53	9.84375	31.2
2.27	52.7	9.84375	31.2
2.27	53	9.84375	31.2
2.27	52.7	9.8875	31.2
2.28	52.7	9.8875	31.2
2.28	52.7	9.8875	31.2
2.28	52.7	9.8875	31.2
2.28	52.7	9.93125	31.2
2.29	52.7	9.93125	31.2
2.29	52.7	9.93125	31.2
2.29	52.7	9.975	31.2
2.29	52.7	9.975	31.2
2.3	52.7	9.975	31.2
2.3	52.7	9.975	31.2
2.3	52.7	10.0188	31.2
2.31	52.7	10.0188	31.2
2.31	52.7	10.0188	31.65
2.31	52.7	10.0188	31.65
2.31	52.7	10.0625	31.65
2.32	52.7	10.0625	31.65
2.32	52.7	10.0625	31.65
2.32	52.7	10.1062	31.65
2.33	52.7	10.1062	31.65
2.33	52.7	10.1062	31.65
2.33	52.7	10.1062	31.65
2.33	52.7	10.15	31.65
2.34	52.4	10.15	31.65
2.34	52.7	10.15	31.65
2.34	52.7	10.1937	32.1
2.34	52.7	10.1937	32.1
2.35	52.7	10.1937	32.1
2.35	52.7	10.1937	32.1
2.35	52.7	10.2375	32.1
2.36	52.4	10.2375	32.1
2.36	52.7	10.2375	32.1
2.36	52.7	10.2375	32.1
2.36	52.4	10.2812	32.1
2.37	52.4	10.2812	32.55
2.37	52.7	10.2812	32.55
2.37	52.7	10.325	32.55
2.38	52.4	10.325	32.55
2.38	52.7	10.325	32.55
2.38	52.4	10.325	33
2.38	52.4	10.3688	33
2.39	52.7	10.3688	33
2.39	52.7	10.3688	33
2.39	52.7	10.4125	33.45
2.39	52.4	10.4125	33.45
2.4	52.7	10.4125	33.45
2.4	52.7	10.4125	33.45
2.4	52.7	10.4563	33.9
2.41	52.7	10.4563	33.9
2.41	52.7	10.4563	33.9
2.41	52.7	10.4563	33.9
2.41	52.7	10.5	34.35
2.42	52.7	10.5	34.35
2.42	52.7	10.5	34.35
2.42	52.7	10.5437	34.35
2.43	52.7	10.5437	34.35
2.43	52.7	10.5437	-11.7
2.43	52.7	10.5437	-18.6
2.43	52.7	10.5875	-22.35
2.44	52.7	10.5875	-23.7
2.44	52.7	10.5875	-24.6
2.44	52.7	10.6312	-24.6
2.44	52.7	10.6312	-24.6
2.45	52.7	10.6312	-24.6
2.45	52.7	10.6312	-25.05
2.45	52.7	10.675	-25.05
2.46	52.7	10.675	-25.05
2.46	53	10.675	-25.65
2.46	52.7	10.675	-25.65
2.46	52.7	10.7188	-25.65
2.47	52.7	10.7188	-26.1
2.47	52.7	10.7188	-26.1
2.47	53	10.7625	-26.55
2.48	53	10.7625	-26.55
2.48	53	10.7625	-26.55
2.48	53	10.7625	-27
2.48	53	10.8063	-27
2.49	53	10.8063	-27
2.49	53	10.8063	-27
2.49	53	10.85	-27.45
2.49	53	10.85	-27.45
2.5	53	10.85	-27.45
2.5	53	10.85	-27.45
2.5	53	10.8938	-27.9
2.51	53	10.8938	-27.9
2.51	53	10.8938	-27.9
2.51	53	10.8938	-28.35
2.51	53.3	10.9375	-28.35
2.52	53.3	10.9375	-28.35
2.52	53.3	10.9375	-28.35
2.52	53.3	10.9812	-28.8
2.53	53.3	10.9812	-28.8
2.53	53.3	10.9812	-28.8
2.53	53.3	10.9812	-28.8
2.53	53.6	11.025	-29.25
2.54	53.3	11.025	-29.25
2.54	53.6	11.025	-29.25
2.54	53.6	11.0687	-29.25
2.54	53.6	11.0687	-29.25
2.55	53.3	11.0687	-29.25
2.55	53.6	11.0687	-29.25
2.55	53.3	11.1125	-29.7
2.56	53.6	11.1125	-29.7
2.56	53.6	11.1125	-29.7
2.56	53.6	11.1125	-29.7
2.56	53.6	11.1562	-29.7
2.57	53.6	11.1562	-29.7
2.57	53.6	11.1562	-29.7
2.57	53.6	11.2	-29.7
2.58	53.6	11.2	-29.7
2.58	53.6	11.2	-29.7
2.58	53.6	11.2	-29.7
2.58	53.6	11.2438	-29.7
2.59	53.6	11.2438	-29.7
2.59	53.6	11.2438	-29.7
2.59	53.9	11.2875	-29.7
2.59	53.9	11.2875	-29.7
2.6	53.6	11.2875	-29.7
2.6	53.9	11.2875	-29.7
2.6	53.9	11.3313	-29.7
2.61	53.9	11.3313	-29.7
2.61	53.9	11.3313	-29.7
2.61	53.9	11.3313	-29.7
2.61	53.9	11.375	-29.7
2.62	53.9	11.375	-29.7
2.62	53.9	11.375	-29.7
2.62	54.3	11.375	-29.25
2.63	54.3	11.375	-29.25
2.63	54.3	11.4187	-29.25
2.63	54.3	11.4187	-29.25
2.63	54.3	11.4187	-29.25
2.64	54.3	11.4187	-29.25
2.64	54.3	11.4625	-29.25
2.64	54.3	11.4625	-29.25
2.64	54.3	11.4625	-29.25
2.65	54.3	11.5062	-29.25
2.65	54.3	11.5062	-29.25
2.65	54.6	11.5062	-29.25
2.66	54.3	11.5062	-29.25
2.66	54.3	11.55	-29.25
2.66	54.6	11.55	-29.25
2.66	54.6	11.55	-29.25
2.67	54.6	11.55	-29.25
2.67	54.6	11.5938	-29.25
2.67	54.6	11.5938	-29.25
2.68	54.6	11.5938	-29.25
2.68	54.6	11.6375	-29.25
2.68	54.6	11.6375	-29.25
2.68	54.6	11.6375	-29.25
2.69	54.6	11.6375	-29.25
2.69	54.6	11.6813	-28.8
2.69	54.6	11.6813	-29.25
2.69	54.6	11.6813	-28.8
2.7	54.6	11.725	-28.8
2.7	54.6	11.725	-28.8
2.7	54.6	11.725	-28.8
2.71	54.6	11.725	-28.8
2.71	54.6	11.7688	-28.8
2.71	54.6	11.7688	-28.8
2.71	54.6	11.7688	-28.8
2.72	54.6	11.7688	-28.8
2.72	54.6	11.8125	-28.8
2.72	54.6	11.8125	-28.8
2.73	54.6	11.8125	-28.8
2.73	54.6	11.8562	-29.25
2.73	54.6	11.8562	-29.25
2.73	54.6	11.8562	-29.25
2.74	54.6	11.8562	-29.25
2.74	54.6	11.9	-29.25
2.74	54.6	11.9	-29.25
2.74	54.6	11.9	-29.25
2.75	54.6	11.9437	-29.25
2.75	54.9	11.9437	-29.25
2.75	54.6	11.9437	-29.25
2.75	54.6	11.9437	-29.25
2.75	54.6	11.9875	-29.25
2.75	54.6	11.9875	-29.25
2.75	54.6	11.9875	-29.25
2.76	54.6	11.9875	-29.25
2.76	54.9	12.0312	-29.25
2.76	54.9	12.0312	-29.25
2.76	54.9	12.0312	-29.25
2.77	54.9	12.075	-29.25
2.77	54.9	12.075	-29.25
2.77	54.9	12.075	-29.25
2.78	54.9	12.075	-29.25
2.78	54.9	12.1188	-29.25
2.78	54.9	12.1188	-29.25
2.78	54.9	12.1188	-29.25
2.79	54.9	12.1625	-29.25
2.79	54.9	12.1625	-29.25
2.79	54.9	12.1625	-29.25
2.79	55.2	12.1625	-29.25
2.8	54.9	12.2063	-29.25
2.8	54.9	12.2063	-29.25
2.8	55.2	12.2063	-29.25
2.81	55.2	12.2063	-29.25
2.81	55.2	12.25	-29.25
2.81	55.2	12.25	-29.25
2.81	55.2	12.25	-29.25
2.82	55.2	12.2937	-29.25
2.82	55.2	12.2937	-29.25
2.82	55.2	12.2937	14.85
2.83	55.2	12.2937	21
2.83	55.2	12.3375	23.25
2.83	55.5	12.3375	25.65
2.83	55.5	12.3375	27
2.84	55.2	12.3812	27.9
2.84	55.2	12.3812	27.9
2.84	55.5	12.3812	28.35
2.84	55.5	12.3812	28.35
2.85	55.5	12.425	28.8
2.85	55.5	12.425	28.8
2.85	55.5	12.425	28.8
2.86	55.5	12.425	29.25
2.86	55.5	12.4688	29.25
2.86	55.5	12.4688	29.25
2.86	55.5	12.4688	29.7
2.87	55.8	12.5125	29.7
2.87	55.8	12.5125	29.7
2.87	55.8	12.5125	30.3
2.88	55.5	12.5125	30.3
2.88	55.5	12.5563	30.75
2.88	55.5	12.5563	30.75
2.88	55.8	12.5563	30.75
2.89	55.8	12.6	31.2
2.89	55.8	12.6	31.2
2.89	55.8	12.6	31.2
2.89	55.8	12.6	31.65
2.9	55.8	12.6438	31.65
2.9	55.8	12.6438	31.65
2.9	55.8	12.6438	31.65
2.91	55.8	12.6438	31.65
2.91	55.8	12.6875	32.1
2.91	55.8	12.6875	32.1
2.91	55.8	12.6875	32.1
2.92	55.8	12.7312	32.1
2.92	55.8	12.7312	32.1
2.92	55.8	12.7312	32.1
2.93	55.8	12.7312	32.1
2.93	55.8	12.775	32.1
2.93	55.8	12.775	32.1
2.93	56.1	12.775	32.1
2.94	55.8	12.8187	32.1
2.94	56.1	12.8187	32.1
2.94	56.1	12.8187	32.1
2.94	56.1	12.8187	32.1
2.95	56.1	12.8625	32.1
2.95	56.1	12.8625	32.1
2.95	55.8	12.8625	32.1
2.96	55.8	12.8625	32.1
2.96	55.8	12.9062	32.1
2.96	56.1	12.9062	32.1
2.96	56.1	12.9062	32.1
2.97	56.1	12.95	32.1
2.97	56.1	12.95	32.1
2.97	56.1	12.95	32.1
2.98	56.1	12.95	32.1
2.98	56.1	12.9938	32.1
2.98	56.1	12.9938	32.1
2.98	56.1	12.9938	32.1
2.99	56.1	13.0375	32.1
2.99	56.1	13.0375	32.1
2.99	56.1	13.0375	32.1
2.99	56.1	13.0375	32.1
3	56.1	13.0813	32.1
3	56.1	13.0813	32.1
3	56.1	13.0813	31.65
3.01	56.1	13.0813	31.65
3.01	56.1	13.125	31.65
3.01	56.1	13.125	31.65
3.01	56.1	13.125	31.65
3.02	56.1	13.125	31.65
3.02	56.1	13.125	31.65
3.02	56.1	13.1687	31.65
3.03	56.1	13.1687	31.65
3.03	56.1	13.1687	31.65
3.03	56.1	13.1687	31.65
3.03	56.1	13.2125	31.65
3.04	56.1	13.2125	31.65
3.04	56.4	13.2125	31.65
3.04	56.1	13.2562	31.65
3.04	56.1	13.2562	31.65
3.05	56.1	13.2562	31.2
3.05	56.1	13.2562	31.65
3.05	56.1	13.3	31.2
3.06	56.4	13.3	31.2
3.06	56.1	13.3	31.2
3.06	56.1	13.3	31.2
3.06	56.4	13.3438	31.2
3.07	56.4	13.3438	31.2
3.07	56.4	13.3438	31.2
3.07	56.4	13.3875	31.2
3.08	56.4	13.3875	31.2
3.08	56.4	13.3875	31.2
3.08	56.4	13.3875	31.2
3.08	56.4	13.4313	31.2
3.09	56.4	13.4313	31.2
3.09	56.4	13.4313	31.2
3.09	56.4	13.475	31.2
3.09	56.4	13.475	31.2
3.1	56.4	13.475	31.2
3.1	56.4	13.475	31.2
3.1	56.4	13.5188	31.2
3.11	56.4	13.5188	31.65
3.11	56.4	13.5188	31.65
3.11	56.4	13.5188	31.2
3.11	56.4	13.5625	31.65
3.12	56.7	13.5625	31.65
3.12	56.4	13.5625	31.65
3.12	56.7	13.6062	31.65
3.13	56.4	13.6062	31.65
3.13	56.7	13.6062	31.65
3.13	56.4	13.6062	31.65
3.13	56.7	13.65	31.65
3.14	56.4	13.65	31.65
3.14	56.7	13.65	31.65
3.14	56.7	13.6937	31.65
3.14	56.4	13.6937	32.1
3.15	56.7	13.6937	32.1
3.15	56.7	13.6937	32.1
3.15	56.7	13.7375	32.1
3.16	56.7	13.7375	32.1
3.16	56.7	13.7375	32.1
3.16	56.7	13.7375	32.1
3.16	56.7	13.7812	32.1
3.17	56.7	13.7812	32.1
3.17	56.7	13.7812	32.1
3.17	56.7	13.825	32.55
3.18	56.7	13.825	32.55
3.18	56.7	13.825	32.55
3.18	56.7	13.825	32.55
3.18	56.7	13.8688	32.55
3.19	56.7	13.8688	33
3.19	56.7	13.8688	33
3.19	56.7	13.9125	33
3.19	56.7	13.9125	33
3.2	56.7	13.9125	33
3.2	56.7	13.9125	33.45
3.2	56.7	13.9563	33.45
3.21	56.7	13.9563	33.45
3.21	56.7	13.9563	33.45
3.21	56.7	13.9563	33.9
3.21	57	14	33.9
3.22	56.7	14	33.9
3.22	57	14	33.9
3.22	56.7	14.0437	33.9
3.23	57	14.0437	33.9
3.23	57	14.0437	-11.1
3.23	57	14.0437	-17.7
3.23	57	14.0875	-21
3.24	57	14.0875	-22.8
3.24	57	14.0875	-23.7
3.24	57	14.1312	-23.7
3.24	57	14.1312	-24.6
3.25	57	14.1312	-24.6
3.25	57	14.1312	-24.6
3.25	57.4	14.175	-24.6
3.26	57.4	14.175	-24.6
3.26	57.4	14.175	-25.05
3.26	57	14.175	-25.05
3.26	57	14.2188	-25.65
3.27	57.4	14.2188	-25.65
3.27	57.4	14.2188	-25.65
3.27	57.4	14.2625	-26.1
3.28	57.4	14.2625	-26.1
3.28	57.4	14.2625	-26.55
3.28	57.4	14.2625	-26.55
3.28	57.4	14.3063	-26.55
3.29	57.4	14.3063	-27
3.29	57.4	14.3063	-27
3.29	57.4	14.35	-27
3.29	57.7	14.35	-27
3.3	57.7	14.35	-27
3.3	57.7	14.35	-27.45
3.3	57.7	14.3938	-27.45
3.31	57.7	14.3938	-27.45
3.31	57.7	14.3938	-27.9
3.31	57.7	14.3938	-27.9
3.31	57.7	14.4375	-27.9
3.32	57.7	14.4375	-28.35
3.32	57.7	14.4375	-28.35
3.32	57.7	14.4812	-28.35
3.33	57.7	14.4812	-28.35
3.33	57.7	14.4812	-28.8
3.33	57.7	14.4812	-28.8
3.33	57.7	14.525	-28.8
3.34	57.7	14.525	-28.8
3.34	58	14.525	-28.8
3.34	58	14.5687	-28.8
3.34	58	14.5687	-28.8
3.35	58	14.5687	-29.25
3.35	58	14.5687	-29.25
3.35	58	14.6125	-29.25
3.36	58.3	14.6125	-29.25
3.36	58.3	14.6125	-29.25
3.36	58.3	14.6125	-29.25
3.36	58.3	14.6562	-29.25
3.37	58.3	14.6562	-29.25
3.37	58.3	14.6562	-29.25
3.37	58.3	14.7	-29.25
3.38	58.6	14.7	-29.25
3.38	58.6	14.7	-29.25
3.38	58.6	14.7	-29.25
3.38	58.6	14.7438	-29.25
3.39	58.6	14.7438	-29.25
3.39	58.6	14.7438	-29.25
3.39	58.9	14.7875	-29.25
3.39	58.9	14.7875	-29.25
3.4	58.9	14.7875	-29.25
3.4	59.2	14.7875	-29.25
3.4	59.2	14.8313	-29.25
3.41	59.5	14.8313	-29.25
3.41	59.5	14.8313	-29.25
3.41	59.5	14.8313	-29.25
3.41	59.8	14.875	-29.25
3.42	59.8	14.875	-29.25
3.42	59.8	14.875	-29.25
3.42	60.1	14.875	-29.25
3.43	60.5	14.875	-29.25
3.43	60.5	14.9187	-29.25
3.43	60.5	14.9187	-29.25
3.43	60.8	14.9187	-29.25
3.44	60.8	14.9187	-29.25
3.44	61.4	14.9625	-29.25
3.44	61.4	14.9625	-29.25
3.44	61.4	14.9625	-28.8
3.45	61.7	15.0062	-28.8
3.45	61.7	15.0062	-28.8
3.45	61.7	15.0062	-28.8
3.46	62	15.0062	-28.8
3.46	62	15.05	-28.8
3.46	62.3	15.05	-28.8
3.46	62.3	15.05	-28.8
3.47	62.3	15.05	-28.8
3.47	62.6	15.0938	-28.8
3.47	62.6	15.0938	-28.8
3.48	62.6	15.0938	-28.8
3.48	62.6	15.1375	-28.8
3.48	62.9	15.1375	-28.8
3.48	63.2	15.1375	-28.8
3.49	63.2	15.1375	-28.8
3.49	63.2	15.1813	-28.8
3.49	63.2	15.1813	-28.8
3.49	63.6	15.1813	-28.8
3.5	63.6	15.225	-28.8
3.5	63.9	15.225	-28.8
3.5	63.9	15.225	-28.8
3.51	63.9	15.225	-28.8
3.51	63.9	15.2688	-28.8
3.51	64.2	15.2688	-28.8
3.51	64.2	15.2688	-28.8
3.52	64.2	15.2688	-28.8
3.52	64.5	15.3125	-28.8
3.52	64.5	15.3125	-28.8
3.53	64.5	15.3125	-28.8
3.53	64.5	15.3562	-28.8
3.53	64.5	15.3562	-28.8
3.53	64.5	15.3562	-28.8
3.54	64.5	15.3562	-28.8
3.54	64.5	15.4	-28.8
3.54	15.5	15.4	-28.8
3.54	11.5	15.4	-28.8
3.55	11.5	15.4437	-28.8
3.55	-30.7	15.4437	-28.8
3.55	-38.4	15.4437	-28.8
3.56	-40.9	15.4437	-28.8
3.56	-42.8	15.4875	-28.8
3.56	-44.3	15.4875	-29.25
3.56	-45.3	15.4875	-29.25
3.57	-46.2	15.4875	-29.25
3.57	-46.5	15.5312	-29.25
3.57	-47.1	15.5312	-29.25
3.58	-47.4	15.5312	-29.25
3.58	-47.7	15.575	-29.25
3.58	-47.7	15.575	-29.25
3.58	-48.1	15.575	-29.25
3.59	-48.4	15.575	-29.25
3.59	-48.4	15.6188	-29.25
3.59	-48.4	15.6188	-29.25
3.59	-48.4	15.6188	-29.25
3.6	-48.4	15.6625	-29.25
3.6	-48.4	15.6625	-29.25
3.6	-48.4	15.6625	-29.25
3.61	-48.4	15.6625	-29.25
3.61	-48.4	15.7063	-29.7
3.61	-48.4	15.7063	-29.7
3.61	-48.4	15.7063	-29.25
3.62	-48.4	15.7063	-29.7
3.62	-48.4	15.75	-29.7
3.62	-48.4	15.75	-29.7
3.63	-48.4	15.75	-29.7
3.63	-48.1	15.7937	-29.7
3.63	-48.4	15.7937	-29.7
3.63	-48.1	15.7937	14.4
3.64	-48.1	15.7937	20.4
3.64	-48.1	15.8375	23.25
3.64	-48.1	15.8375	25.05
3.64	-48.1	15.8375	26.55
3.65	-47.7	15.8812	27.45
3.65	-48.1	15.8812	27.9
3.65	-47.7	15.8812	28.35
3.66	-47.7	15.8812	28.35
3.66	-47.7	15.925	28.8
3.66	-47.7	15.925	28.8
3.66	-47.4	15.925	29.25
3.67	-47.7	15.925	29.25
3.67	-47.4	15.9688	29.25
3.67	-47.4	15.9688	29.7
3.68	-47.4	15.9688	29.7
3.68	-47.1	16.0125	29.7
3.68	-47.1	16.0125	30.3
3.68	-47.1	16.0125	30.3
3.69	-47.1	16.0125	30.3
3.69	-47.1	16.0562	30.75
3.69	-47.1	16.0562	30.75
3.69	-47.1	16.0562	30.75
3.7	-47.1	16.1	31.2
3.7	-47.1	16.1	31.2
3.7	-46.8	16.1	31.2
3.71	-46.8	16.1	31.65
3.71	-47.1	16.1438	31.65
3.71	-46.8	16.1438	31.65
3.71	-46.8	16.1438	31.65
3.72	-46.8	16.1438	32.1
3.72	-46.8	16.1875	32.1
3.72	-46.5	16.1875	32.1
3.73	-46.8	16.1875	32.1
3.73	-46.8	16.2312	32.1
3.73	-46.8	16.2312	32.1
3.73	-46.5	16.2312	32.1
3.74	-46.5	16.2312	32.1
3.74	-46.5	16.275	32.1
3.74	-46.5	16.275	32.1
3.74	-46.5	16.275	32.1
3.75	-46.5	16.3188	32.1
3.75	-46.5	16.3188	32.1
3.75	-46.5	16.3188	32.1
3.76	-46.5	16.3188	32.1
3.76	-46.5	16.3625	32.1
3.76	-46.5	16.3625	32.1
3.76	-46.5	16.3625	32.1
3.77	-46.5	16.3625	32.1
3.77	-46.5	16.4062	32.1
3.77	-46.5	16.4062	32.1
3.78	-46.5	16.4062	32.1
3.78	-46.5	16.45	32.1
3.78	-46.5	16.45	32.1
3.78	-46.2	16.45	32.1
3.79	-46.2	16.45	32.1
3.79	-46.2	16.4937	32.1
3.79	-46.2	16.4937	32.1
3.79	-46.2	16.4937	32.1
3.8	-46.2	16.5375	32.1
3.8	-46.2	16.5375	32.1
3.8	-46.2	16.5375	32.1
3.81	-46.2	16.5375	32.1
3.81	-46.2	16.5813	32.1
3.81	-46.2	16.5813	31.65
3.81	-46.2	16.5813	31.65
3.82	-46.2	16.5813	31.65
3.82	-46.2	16.625	31.65
3.82	-46.2	16.625	31.65
3.83	-46.2	16.625	31.65
3.83	-46.2	16.625	31.65
3.83	-46.2	16.625	31.65
3.83	-46.2	16.6687	31.65
3.84	-46.2	16.6687	31.65
3.84	-46.2	16.6687	31.65
3.84	-46.2	16.6687	31.65
3.84	-46.2	16.7125	31.65
3.85	-46.2	16.7125	31.2
3.85	-46.2	16.7125	31.65
3.85	-46.2	16.7563	31.65
3.86	-46.2	16.7563	31.2
3.86	-46.2	16.7563	31.2
3.86	-46.2	16.7563	31.2
3.86	-46.2	16.8	31.2
3.87	-46.2	16.8	31.2
3.87	-46.2	16.8	31.2
3.87	-46.2	16.8	31.2
3.88	-46.2	16.8438	31.2
3.88	-46.2	16.8438	31.2
3.88	-46.2	16.8438	31.2
3.88	-46.2	16.8875	31.2
3.89	-46.2	16.8875	31.2
3.89	-46.2	16.8875	31.2
3.89	-46.2	16.8875	31.2
3.89	-46.2	16.9312	31.2
3.9	-46.2	16.9312	31.2
3.9	-46.2	16.9312	31.2
3.9	-46.5	16.975	31.2
3.91	-46.2	16.975	31.2
3.91	-46.2	16.975	31.2
3.91	-46.5	16.975	31.2
3.91	-46.2	17.0188	31.2
3.92	-46.5	17.0188	31.2
3.92	-46.2	17.0188	31.2
3.92	-46.5	17.0188	31.2
3.93	-46.5	17.0625	31.2
3.93	-46.2	17.0625	31.2
3.93	-46.2	17.0625	31.2
3.93	-46.5	17.1062	31.65
3.94	-46.5	17.1062	31.2
3.94	-46.2	17.1062	31.65
3.94	-46.5	17.1062	31.65
3.94	-46.2	17.15	31.65
3.95	-46.5	17.15	31.65
3.95	-46.2	17.15	31.65
3.95	-46.5	17.1938	31.65
3.96	-46.2	17.1938	31.65
3.96	-46.5	17.1938	31.65
3.96	-46.2	17.1938	31.65
3.96	-46.5	17.2375	32.1
3.97	-46.2	17.2375	32.1
3.97	-46.2	17.2375	32.1
3.97	-46.5	17.2375	32.1
3.98	-46.5	17.2812	32.1
3.98	-46.2	17.2812	32.1
3.98	-46.5	17.2812	32.1
3.98	-46.5	17.325	32.1
3.99	-46.5	17.325	32.1
3.99	-46.5	17.325	32.1
3.99	-46.5	17.325	32.55
3.99	-46.5	17.3687	32.55
4	-46.5	17.3687	32.55
4	-46.5	17.3687	32.55
4	-46.5	17.4125	32.55
4.01	-46.5	17.4125	33
4.01	-46.5	17.4125	33
4.01	-46.5	17.4125	33
4.01	-46.5	17.4563	33
4.02	-46.5	17.4563	33
4.02	-46.5	17.4563	33.45
4.02	-46.5	17.4563	33.45
4.03	-46.5	17.5	33.45
4.03	-46.5	17.5	33.45
4.03	-46.5	17.5	33.45
4.03	-46.5	17.5437	33.9
4.04	-46.5	17.5437	33.9
4.04	-46.5	17.5437	-10.2
4.04	-46.5	17.5437	-16.8
4.04	-46.5	17.5875	-19.95
4.05	-46.5	17.5875	-22.35
4.05	-46.5	17.5875	-23.25
4.05	-46.5	17.6313	-23.7
4.06	-46.5	17.6313	-23.7
4.06	-46.5	17.6313	-23.7
4.06	-46.5	17.6313	-23.7
4.06	-46.5	17.675	-24.6
4.07	-46.8	17.675	-24.6
4.07	-46.5	17.675	-24.6
4.07	-46.5	17.675	-25.05
4.08	-46.8	17.7188	-25.05
4.08	-46.8	17.7188	-25.65
4.08	-46.5	17.7188	-25.65
4.08	-46.5	17.7625	-26.1
4.09	-46.8	17.7625	-26.1
4.09	-46.8	17.7625	-26.1
4.09	-46.8	17.7625	-26.55
4.09	-46.8	17.8062	-26.55
4.1	-46.8	17.8062	-27
4.1	-46.8	17.8062	-27
4.1	-46.8	17.85	-27
4.11	-46.8	17.85	-27
4.11	-46.8	17.85	-27.45
4.11	-46.8	17.85	-27.45
4.11	-46.8	17.8938	-27.45
4.12	-46.8	17.8938	-27.45
4.12	-46.8	17.8938	-27.9
4.12	-47.1	17.8938	-27.9
4.13	-46.8	17.9375	-27.9
4.13	-47.1	17.9375	-28.35
4.13	-47.1	17.9375	-28.35
4.13	-46.8	17.9812	-28.35
4.14	-46.8	17.9812	-28.8
4.14	-47.1	17.9812	-28.8
4.14	-46.8	17.9812	-28.8
4.14	-47.1	18.025	-28.8
4.15	-47.1	18.025	-28.8
4.15	-47.1	18.025	-29.25
4.15	-47.1	18.0688	-29.25
4.16	-47.1	18.0688	-29.25
4.16	-47.1	18.0688	-29.25
4.16	-47.1	18.0688	-29.25
4.16	-47.1	18.1125	-29.7
4.17	-47.1	18.1125	-29.7
4.17	-47.1	18.1125	-29.7
4.17	-47.1	18.1125	-29.7
4.18	-47.1	18.1562	-29.7
4.18	-47.1	18.1562	-29.7
4.18	-47.1	18.1562	-29.7
4.18	-47.1	18.2	-29.7
4.19	-47.4	18.2	-29.7
4.19	-47.1	18.2	-29.7
4.19	-47.1	18.2	-29.7
4.19	-47.1	18.2437	-29.7
4.2	-47.4	18.2437	-29.7
4.2	-47.4	18.2437	-29.7
4.2	-47.4	18.2875	-29.7
4.21	-47.4	18.2875	-29.7
4.21	-47.1	18.2875	-29.7
4.21	-47.1	18.2875	-29.7
4.21	-47.4	18.3313	-29.7
4.22	-47.4	18.3313	-29.7
4.22	-47.1	18.3313	-29.7
4.22	-47.4	18.3313	-29.7
4.23	-47.4	18.375	-29.7
4.23	-47.4	18.375	-29.7
4.23	-47.4	18.375	-29.7
4.23	-47.4	18.375	-29.7
4.24	-47.4	18.375	-29.7
4.24	-47.4	18.4187	-29.7
4.24	-47.4	18.4187	-29.7
4.24	-47.4	18.4187	-29.7
4.25	-47.4	18.4187	-29.7
4.25	-47.4	18.4625	-29.25
4.25	-47.4	18.4625	-29.25
4.26	-47.4	18.4625	-29.25
4.26	-47.7	18.5063	-29.25
4.26	-47.7	18.5063	-29.25
4.26	-47.7	18.5063	-29.25
4.27	-47.7	18.5063	-29.25
4.27	-47.4	18.55	-29.25
4.27	-47.7	18.55	-29.25
4.28	-47.7	18.55	-29.25
4.28	-47.7	18.55	-29.25
4.28	-47.7	18.5938	-29.25
4.28	-47.7	18.5938	-29.25
4.29	-47.7	18.5938	-29.25
4.29	-47.7	18.6375	-29.25
4.29	-47.7	18.6375	-29.25
4.29	-47.7	18.6375	-29.25
4.3	-47.7	18.6375	-29.25
4.3	-47.7	18.6812	-29.25
4.3	-47.7	18.6812	-29.25
4.31	-48.1	18.6812	-29.25
4.31	-47.7	18.725	-29.25
4.31	-48.1	18.725	-29.25
4.31	-48.1	18.725	-29.25
4.32	-48.1	18.725	-29.25
4.32	-48.1	18.7688	-29.25
4.32	-48.1	18.7688	-29.25
4.33	-48.1	18.7688	-29.25
4.33	-48.1	18.7688	-29.25
4.33	-48.1	18.8125	-29.25
4.33	-48.1	18.8125	-29.25
4.34	-48.4	18.8125	-29.25
4.34	-48.1	18.8562	-29.25
4.34	-48.4	18.8562	-29.25
4.34	-48.1	18.8562	-29.25
4.35	-48.1	18.8562	-29.25
4.35	-48.4	18.9	-29.25
4.35	-48.4	18.9	-29.25
4.36	-48.4	18.9	-29.25
4.36	-48.4	18.9438	-29.25
4.36	-48.4	18.9438	-29.25
4.36	-48.4	18.9438	-29.25
4.37	-48.4	18.9438	-29.25
4.37	-48.7	18.9875	-29.25
4.37	-48.7	18.9875	-29.25
4.38	-48.7	18.9875	-29.25
4.38	-48.7	18.9875	-29.7
4.38	-48.7	19.0312	-29.7
4.38	-48.7	19.0312	-29.7
4.39	-48.7	19.0312	-29.7
4.39	-48.7	19.075	-29.7
4.39	-48.7	19.075	-29.7
4.39	-48.7	19.075	-29.7
4.4	-48.7	19.075	-29.7
4.4	-48.7	19.1187	-29.7
4.4	-48.7	19.1187	-29.7
4.41	-48.7	19.1187	-29.7
4.41	-48.7	19.1625	-29.7
4.41	-48.7	19.1625	-29.7
4.41	-48.7	19.1625	-29.7
4.42	-49	19.1625	-29.7
4.42	-48.7	19.2063	-29.7
4.42	-49	19.2063	-29.7
4.43	-49	19.2063	-29.7
4.43	-49	19.25	-30.3
4.43	-49	19.25	-30.3
4.43	-49	19.25	-29.7
4.44	-49	19.25	-30.3
4.44	-49	19.2937	-30.3
4.44	-49	19.2937	-30.3
4.44	-49	19.2937	-30.3
4.45	-49.3	19.2937	14.85
4.45	-49.3	19.3375	20.4
4.45	-49.3	19.3375	23.25
4.46	-49	19.3375	25.05
4.46	-49.3	19.3813	26.55
4.46	-49.3	19.3813	27.45
4.46	-49.3	19.3813	27.9
4.47	-49.3	19.3813	28.35
4.47	-49.3	19.425	28.35
4.47	-49.3	19.425	28.8
4.48	-49.3	19.425	28.8
4.48	-49.3	19.4688	29.25
4.48	-49.3	19.4688	29.25
4.48	-49.3	19.4688	29.25
4.49	-49.3	19.4688	29.7
4.49	-49.6	19.5125	29.7
4.49	-49.3	19.5125	29.7
4.49	-49.6	19.5125	30.3
4.5	-49.3	19.5125	30.3
4.5	-49.6	19.5562	30.3
4.5	-49.6	19.5562	30.75
4.5	-49.6	19.5562	30.75
4.5	-49.6	19.6	30.75
4.51	-49.6	19.6	31.2
4.51	-49.6	19.6	31.2
4.51	-49.6	19.6	31.2
4.51	-49.6	19.6438	31.65
4.51	-49.6	19.6438	31.65
4.51	-49.6	19.6438	31.65
4.52	-49.6	19.6438	31.65
4.52	-49.9	19.6875	31.65
4.52	-49.9	19.6875	32.1
4.53	-49.9	19.6875	32.1
4.53	-49.6	19.7312	32.1
4.53	-49.9	19.7312	32.1
4.53	-49.9	19.7312	32.1
4.54	-49.9	19.7312	32.1
4.54	-49.9	19.775	32.1
4.54	-49.9	19.775	32.1
4.55	-49.9	19.775	32.1
4.55	-49.9	19.8188	32.1
4.55	-49.9	19.8188	32.1
4.55	-49.9	19.8188	32.1
4.56	-49.9	19.8188	32.1
4.56	-49.9	19.8625	32.1
4.56	-49.9	19.8625	32.1
4.56	-49.9	19.8625	32.1
4.57	-49.9	19.8625	32.1
4.57	-50.2	19.9062	32.1
4.57	-49.9	19.9062	32.1
4.58	-49.9	19.9062	32.1
4.58	-49.9	19.95	32.1
4.58	-49.9	19.95	32.1
4.58	-49.9	19.95	32.1
4.59	-49.9	19.95	32.1
4.59	-50.2	19.9937	32.1
4.59	-50.2	19.9937	32.1
4.6	-50.2	19.9937	32.1
4.6	-50.2	20.0375	32.1
4.6	-50.2	20.0375	32.1
4.6	-50.2	20.0375	32.1
4.61	-50.2	20.0375	32.1
4.61	-50.2	20.0813	32.1
4.61	-50.2	20.0813	32.1
4.61	-50.2	20.0813	31.65
4.62	-50.2	20.125	31.65
4.62	-50.2	20.125	31.65
4.62	-50.2	20.125	31.65
4.63	-50.2	20.125	31.65
4.63	-50.2	20.125	31.65
4.63	-50.2	20.125	31.65
4.63	-50.2	20.1687	31.65
4.64	-50.2	20.1687	31.65
4.64	-50.2	20.1687	31.65
4.64	-50.2	20.1687	31.65
4.65	-50.2	20.2125	31.65
4.65	-50.2	20.2125	31.65
4.65	-50.2	20.2125	31.65
4.65	-50.2	20.2563	31.65
4.66	-50.2	20.2563	31.65
4.66	-50.2	20.2563	31.65
4.66	-50.2	20.2563	31.65
4.66	-50.2	20.3	31.2
4.67	-50.2	20.3	31.2
4.67	-50.2	20.3	31.2
4.67	-50.2	20.3	31.2
4.68	-50.2	20.3438	31.2
4.68	-50.2	20.3438	31.2
4.68	-50.2	20.3438	31.2
4.68	-50.5	20.3875	31.2
4.69	-50.2	20.3875	31.2
4.69	-50.2	20.3875	31.2
4.69	-50.5	20.3875	31.2
4.7	-50.2	20.4312	31.2
4.7	-50.5	20.4312	31.2
4.7	-50.5	20.4312	31.2
4.7	-50.5	20.475	31.2
4.71	-50.5	20.475	31.2
4.71	-50.5	20.475	31.2
4.71	-50.5	20.475	31.2
4.71	-50.5	20.5188	31.2
4.72	-50.8	20.5188	31.2
4.72	-50.8	20.5188	31.2
4.72	-50.5	20.5188	31.2
4.73	-50.5	20.5625	31.2
4.73	-50.8	20.5625	31.2
4.73	-50.5	20.5625	31.2
4.73	-50.8	20.6062	31.65
4.74	-50.8	20.6062	31.65
4.74	-50.8	20.6062	31.65
4.74	-50.8	20.6062	31.65
4.75	-50.8	20.65	31.65
4.75	-50.8	20.65	31.65
4.75	-50.8	20.65	31.65
4.75	-50.8	20.6938	31.65
4.76	-50.8	20.6938	31.65
4.76	-51.2	20.6938	31.65
4.76	-50.8	20.6938	31.65
4.76	-51.2	20.7375	31.65
4.77	-51.2	20.7375	31.65
4.77	-51.2	20.7375	32.1
4.77	-50.8	20.7812	32.1
4.78	-51.2	20.7812	32.1
4.78	-51.2	20.7812	32.1
4.78	-51.2	20.7812	32.1
4.78	-51.2	20.825	32.1
4.79	-51.2	20.825	32.1
4.79	-51.2	20.825	32.1
4.79	-51.2	20.825	32.1
4.8	-51.2	20.8687	32.1
4.8	-51.2	20.8687	32.55
4.8	-51.2	20.8687	32.55
4.8	-51.2	20.9125	32.55
4.81	-51.5	20.9125	32.55
4.81	-51.2	20.9125	33
4.81	-51.2	20.9125	33
4.81	-51.2	20.9563	33
4.82	-51.5	20.9563	33
4.82	-51.5	20.9563	33
4.82	-51.5	21	33.45
4.83	-51.5	21	33.45
4.83	-51.5	21	33.45
4.83	-51.5	21	33.45
4.83	-51.5	21.0437	33.45
4.84	-51.5	21.0437	33.9
4.84	-51.5	21.0437	33.9
4.84	-51.5	21.0437	-10.2
4.85	-51.5	21.0875	-16.8
4.85	-51.8	21.0875	-19.5
4.85	-51.5	21.0875	-21.9
4.85	-51.5	21.1313	-22.8
4.86	-51.5	21.1313	-23.25
4.86	-51.5	21.1313	-23.25
4.86	-51.5	21.1313	-23.7
4.86	-51.8	21.175	-23.7
4.87	-51.8	21.175	-23.7
4.87	-51.2	21.175	-23.7
4.87	-50.8	21.175	-24.6
4.88	-51.2	21.2188	-24.6
4.88	-50.8	21.2188	-25.05
4.88	-51.2	21.2188	-25.05
4.88	-51.2	21.2625	-25.65
4.89	-51.2	21.2625	-25.65
4.89	-51.2	21.2625	-26.1
4.89	-51.2	21.2625	-26.1
4.9	-51.2	21.3062	-26.1
4.9	-51.2	21.3062	-26.55
4.9	-51.2	21.3062	-26.55
4.9	-51.2	21.35	-27
4.91	-51.2	21.35	-27
4.91	-51.5	21.35	-27
4.91	-51.2	21.35	-27
4.91	-51.2	21.3938	-27.45
4.92	-51.2	21.3938	-27.45
4.92	-51.2	21.3938	-27.45
4.92	-51.5	21.4375	-27.9
4.93	-51.5	21.4375	-27.9
4.93	-51.5	21.4375	-27.9
4.93	-51.5	21.4375	-27.9
4.93	-51.5	21.4812	-28.35
4.94	-51.5	21.4812	-28.35
4.94	-51.5	21.4812	-28.35
4.94	-51.5	21.4812	-28.35
4.95	-51.5	21.525	-28.8
4.95	-51.5	21.525	-28.8
4.95	-51.5	21.525	-28.8
4.95	-51.8	21.5688	-29.25
4.96	-51.8	21.5688	-29.25
4.96	-51.5	21.5688	-29.25
4.96	-51.5	21.5688	-29.25
4.96	-51.8	21.6125	-29.25
4.97	-51.8	21.6125	-29.25
4.97	-51.8	21.6125	-29.7
4.97	-51.8	21.6562	-29.7
4.98	-51.8	21.6562	-29.7
4.98	-51.8	21.6562	-29.7
4.98	-51.8	21.6562	-29.7
4.98	-52.1	21.7	-29.7
4.99	-51.8	21.7	-29.7
4.99	-52.1	21.7	-29.7
4.99	-52.1	21.7	-29.7
5	-52.1	21.7437	-30.3
5	-52.1	21.7437	-30.3
5	-52.1	21.7437	-30.3
5	-52.1	21.7875	-30.3
5.01	-52.1	21.7875	-30.3
5.01	-52.1	21.7875	-30.3
5.01	-52.1	21.7875	-30.3
5.01	-52.1	21.8313	-30.3
5.02	-52.4	21.8313	-30.3
5.02	-52.1	21.8313	-30.3
5.02	-52.4	21.875	-30.3
5.03	-52.4	21.875	-30.3
5.03	-52.4	21.875	-30.3
5.03	-52.4	21.875	-30.3
5.03	-52.4	21.875	-30.3
5.04	-52.4	21.875	-30.3
5.04	-52.4	21.9187	-29.7
5.04	-52.4	21.9187	-29.7
5.05	-52.7	21.9187	-29.7
5.05	-52.7	21.9187	-29.7
5.05	-52.4	21.9625	-29.7
5.05	-52.7	21.9625	-29.7
5.06	-52.7	21.9625	-29.7
5.06	-52.7	22.0063	-29.7
5.06	-52.7	22.0063	-29.7
5.06	-52.7	22.0063	-29.7
5.07	-52.7	22.0063	-29.7
5.07	-52.7	22.05	-29.7
5.07	-52.7	22.05	-29.7
5.08	-52.7	22.05	-29.7
5.08	-53	22.0938	-29.7
5.08	-53	22.0938	-29.7
5.08	-53	22.0938	-29.7
5.09	-53	22.0938	-29.7
5.09	-53	22.1375	-29.7
5.09	-53	22.1375	-29.7
5.1	-53	22.1375	-29.7
5.1	-53	22.1375	-29.7
5.1	-53.3	22.1812	-29.7
5.1	-53	22.1812	-29.7
5.11	-53.3	22.1812	-29.7
5.11	-53.3	22.225	-29.7
5.11	-53.3	22.225	-29.7
5.11	-53.3	22.225	-29.7
5.12	-53.3	22.225	-29.7
5.12	-53.6	22.2688	-29.7
5.12	-53.6	22.2688	-29.7
5.13	-53.6	22.2688	-29.7
5.13	-53.6	22.3125	-29.7
5.13	-53.6	22.3125	-29.7
5.13	-53.6	22.3125	-29.7
5.14	-53.6	22.3125	-29.7
5.14	-53.6	22.3562	-29.7
5.14	-53.6	22.3562	-29.7
5.15	-53.9	22.3562	-29.7
5.15	-53.9	22.3562	-29.7
5.15	-53.9	22.4	-30.3
5.15	-53.9	22.4	-30.3
5.16	-53.9	22.4	-30.3
5.16	-54.3	22.4438	-30.3
5.16	-54.3	22.4438	-30.3
5.16	-54.3	22.4438	-30.3
5.17	-54.3	22.4438	-30.3
5.17	-54.3	22.4875	-30.3
5.17	-54.6	22.4875	-30.3
5.18	-54.6	22.4875	-30.3
5.18	-54.6	22.5312	-30.3
5.18	-54.6	22.5312	-30.3
5.18	-54.6	22.5312	-30.3
5.19	-54.6	22.5312	-30.3
5.19	-54.9	22.575	-30.3
5.19	-54.9	22.575	-30.3
5.2	-54.9	22.575	-30.3
5.2	-54.9	22.575	-30.75
5.2	-55.2	22.6187	-30.75
5.2	-55.2	22.6187	-30.75
5.21	-55.2	22.6187	-30.75
5.21	-55.2	22.6625	-30.75
5.21	-55.2	22.6625	-30.75
5.21	-55.2	22.6625	-30.75
5.22	-55.2	22.6625	-30.75
5.22	-55.2	22.7063	-30.75
5.22	-55.5	22.7063	-30.75
5.23	-55.5	22.7063	-30.75
5.23	-55.5	22.75	-30.75
5.23	-55.5	22.75	-30.75
5.23	-55.5	22.75	-30.75
5.24	-55.5	22.75	-30.75
5.24	-55.5	22.7937	-30.75
5.24	-55.5	22.7937	-30.75
5.25	-55.8	22.7937	-30.75
5.25	-55.8	22.7937	14.85
5.25	-55.8	22.8375	20.4
5.25	-55.8	22.8375	23.25
5.26	-55.8	22.8375	25.05
5.26	-56.1	22.8813	26.55
5.26	-55.8	22.8813	27.45
5.26	-56.1	22.8813	27.9
5.27	-56.1	22.8813	28.35
5.27	-56.1	22.925	28.8
5.27	-56.1	22.925	28.8
5.28	-56.1	22.925	28.8
5.28	-56.1	22.9688	29.25
5.28	-56.1	22.9688	29.25
5.28	-56.1	22.9688	29.25
5.29	-56.4	22.9688	29.7
5.29	-56.4	23.0125	29.7
5.29	-56.4	23.0125	30.3
5.3	-12.7	23.0125	30.3
5.3	-8.7	23.0125	30.3
5.3	-8.7	23.0562	30.75
5.3	28.8	23.0562	30.75
5.31	37.2	23.0562	30.75
5.31	40.9	23.1	31.2
5.31	43.4	23.1	31.2
5.31	45	23.1	31.2
5.32	46.2	23.1	31.2
5.32	47.1	23.1438	31.65
5.32	47.7	23.1438	31.65
5.33	48.4	23.1438	31.65
5.33	48.7	23.1875	31.65
5.33	49.3	23.1875	31.65
5.33	49.6	23.1875	32.1
5.34	49.9	23.1875	32.1
5.34	50.2	23.2312	32.1
5.34	50.2	23.2312	32.1
5.35	50.5	23.2312	32.1
5.35	50.8	23.2312	32.1
5.35	50.8	23.275	32.1
5.35	50.8	23.275	32.1
5.36	50.8	23.275	32.1
5.36	50.8	23.3188	32.1
5.36	51.2	23.3188	32.1
5.36	51.2	23.3188	32.1
5.37	51.2	23.3188	32.1
5.37	51.2	23.3625	32.1
5.37	51.5	23.3625	32.1
5.38	51.2	23.3625	32.1
5.38	51.5	23.4062	32.1
5.38	51.2	23.4062	32.1
5.38	51.2	23.4062	32.1
5.39	51.2	23.4062	32.1
5.39	51.2	23.45	32.1
5.39	51.2	23.45	32.1
5.4	51.2	23.45	32.1
5.4	51.2	23.45	32.1
5.4	51.2	23.4937	32.1
5.4	51.2	23.4937	32.1
5.41	51.2	23.4937	32.1
5.41	51.2	23.5375	32.1
5.41	51.2	23.5375	32.1
5.41	50.8	23.5375	32.1
5.42	50.8	23.5375	32.1
5.42	51.2	23.5813	32.1
5.42	50.8	23.5813	32.1
5.43	50.8	23.5813	31.65
5.43	50.8	23.625	31.65
5.43	50.8	23.625	31.65
5.43	50.8	23.625	31.65
5.44	50.8	23.625	31.65
5.44	50.8	23.625	31.65
5.44	50.8	23.625	31.65
5.45	50.8	23.625	31.65
5.45	50.8	23.6687	31.65
5.45	50.5	23.6687	31.65
5.45	50.5	23.6687	31.65
5.46	50.5	23.6687	31.65
5.46	50.5	23.7125	31.65
5.46	50.5	23.7125	31.65
5.46	50.5	23.7125	31.65
5.47	50.5	23.7563	31.2
5.47	50.2	23.7563	31.2
5.47	50.2	23.7563	31.2
5.48	50.2	23.7563	31.2
5.48	50.2	23.8	31.2
5.48	50.2	23.8	31.2
5.48	50.2	23.8	31.2
5.49	50.2	23.8438	31.2
5.49	49.9	23.8438	31.2
5.49	50.2	23.8438	31.2
5.5	50.2	23.8438	31.2
5.5	49.9	23.8875	31.2
5.5	49.9	23.8875	31.2
5.5	49.9	23.8875	31.2
5.51	49.9	23.8875	31.2
5.51	49.9	23.9312	31.2
5.51	49.9	23.9312	31.2
5.51	49.9	23.9312	31.2
5.52	49.6	23.975	31.2
5.52	49.6	23.975	31.2
[truncated: 18,873 more rows]

## Sheet: Figure 5d
com-Zn||NVO		Zn(0002)||NVO				com-Zn	Zn(0002)		com-Zn	Zn(0002)
						Rs	Rs		Rct	Rct
Z'/ohm		Z'/ohm				3.29	0.72		60.37	31.35
	--		--
3.292	-0.6703	0.7184	-0.5924
3.131	-0.3964	0.7125	-0.4608
3.078	-0.1407	0.7104	-0.3458
3.006	0.104	0.7115	-0.2448
2.978	0.3391	0.7152	-0.1554
2.946	0.5729	0.7215	-0.07406
2.94	0.8111	0.7304	0.0016
2.954	1.06	0.7421	0.07431
2.999	1.325	0.757	0.1461
3.07	1.609	0.7755	0.2183
3.175	1.916	0.7981	0.2932
3.311	2.251	0.8254	0.3724
3.483	2.618	0.8584	0.4578
3.695	3.022	0.8983	0.5512
3.953	3.467	0.9468	0.653
4.264	3.955	1.006	0.7647
4.634	4.487	1.077	0.8876
5.068	5.069	1.162	1.023
5.577	5.705	1.264	1.171
6.17	6.394	1.385	1.333
6.856	7.142	1.529	1.508
7.64	7.943	1.697	1.696
8.538	8.797	1.898	1.899
9.567	9.699	2.134	2.115
10.74	10.63	2.4	2.337
12.05	11.58	2.697	2.562
13.53	12.54	3.03	2.787
15.18	13.48	3.4	3.01
16.98	14.4	3.808	3.227
18.9	15.29	4.244	3.433
20.95	16.13	4.711	3.624
23.12	16.94	5.206	3.801
25.42	17.71	5.724	3.963
27.83	18.42	6.257	4.111
30.29	19.05	6.79	4.243
33	19.61	7.36	4.364
35.92	19.96	7.958	4.451
38.92	20.08	8.554	4.518
42.04	20.03	9.154	4.596
45.19	19.77	9.758	4.681
48.31	19.22	10.37	4.763
51.28	18.32	10.98	4.831
54.02	17.1	11.6	4.879
56.5	15.62	12.23	4.916
58.63	13.97	12.88	4.945
60.39	12.23	13.53	4.954
61.77	10.49	14.16	4.947
62.77	8.769	14.79	4.915
63.49	7.19	15.42	4.868
63.98	5.836	16.04	4.824
64.24	4.667	16.66	4.78
64.33	3.685	17.26	4.737
64.27	2.878	17.86	4.692
64.13	2.247	18.45	4.646
63.94	1.771	19.03	4.599
63.76	1.441	19.62	4.559
63.54	1.302	20.27	4.527
63.33	1.337	20.96	4.501
63.2	1.487	21.55	4.489
63.15	1.66	22.07	4.487
63.17	1.802	22.54	4.482
63.25	2.055	22.97	4.52
63.42	2.514	23.37	4.648
63.65	3.156	23.8	4.857
63.98	3.927	24.26	5.141
64.41	4.772	24.76	5.491
64.92	5.681	25.32	5.909
65.51	6.662	25.92	6.4
66.2	7.715	26.58	6.978
67.01	8.853	27.29	7.66
67.92	10.06	28.06	8.456
68.94	11.33	28.91	9.38
70.22	12.53	29.93	10.39
71.65	13.8	31.06	11.53
73.12	15.32	32.23	12.91
74.65	17.03	33.5	14.54
76.34	18.98	34.92	16.45
78.24	21.16	36.52	18.64
80.33	23.53	38.31	21.15
82.55	26.09	40.35	24.02
85.01	28.86	42.71	27.34
87.75	31.9	45.46	31.19
90.67	35.18	48.62	35.65
93.82	38.8	52.26	40.83
97.2	42.84	56.38	46.77

## Sheet: Figure 5e
		2 A g-1
	com-Zn||NVO pouch cells		Zn(0002)||NVO pouch cells
Cycle number	Capacity/mAh g-1	CE/%	Capacity/mAh g-1	CE/%
2	278.8	98.84	278.5	99.84
3	276.2	98.84	276.3	99.62
4	274.2	98.92	275.2	99.77
5	272.7	99.12	274.8	99.78
6	270.1	99.05	274.2	99.73
7	266.9	99.01	273.9	99.85
8	264.3	99.09	272.1	99.86
9	261.8	99.07	271.5	99.75
10	257.6	98.59	271	99.74
11	254.1	98.8	270.7	99.7
12	252.2	99.09	269.8	99.75
13	249.3	98.96	270.2	99.8
14	247.4	99.12	272	99.75
15	244.4	98.98	272.7	99.72
16	242	99.08	272.8	99.73
17	240	99.08	273.1	99.83
18	238.4	99.15	273	99.7
19	237.8	99.51	273.1	99.74
20	233.9	99.22	272.3	99.77
21	235.4	99.77	271.1	99.79
22	233	99.4	270.8	99.68
23	231.2	99.44	271	99.78
24	228.4	99.2	271.2	99.75
25	228.2	99.59	270.9	99.83
26	225.2	99.18	270.4	99.75
27	224.2	99.48	270	99.79
28	224.2	99.74	269.8	99.77
29	222.2	99.47	269.6	99.75
30	220.1	99.12	268.9	99.82
31	218	99.21	268.8	99.73
32	217	99.38	268	99.88
33	214.1	99.27	267.6	99.7
34	213.2	99.41	266.4	99.85
35	211.6	99.26	266.3	99.8
36	210.4	99.48	266.6	99.79
37	208.6	99.39	266.5	99.58
38	207.3	99.29	266.2	99.81
39	205.7	99.38	265.6	99.64
40	205.1	99.5	266.1	99.71
41	203.4	99.4	265.5	99.76
42	202.3	99.45	264.2	99.87
43	200.6	99.17	263.6	99.68
44	200.4	99.78	263.7	99.73
45	198.6	99.35	263.4	99.74
46	196.5	99.09	263.5	99.9
47	193.5	99.15	263.3	99.97
48	194.5	99.51	263.2	99.81
49	193.1	99.36	262.7	99.72
50	193	99.54	262.9	99.8
51	191.6	99.42	262.2	99.98
52	190.7	99.5	261	99.97
53	189.5	99.62	260.9	99.88
54	188.7	99.47	260.3	99.84
55	188.5	99.66	260.8	99.65
56	187.4	99.4	261.2	100
57	187.8	99.91	260.7	99.76
58	185.7	99.4	260.3	99.69
59	186.4	100.03	259.1	99.93
60	184	99.24	258.2	99.89
61	184.6	99.73	258	99.8
62	183.3	99.38	258.8	99.99
63	182	99.14	258.3	99.68
64	184.8	100.73	258	99.84
65	183.4	99.56	258.3	99.82
66	183	99.62	258.6	99.82
67	182.3	99.75	258.6	99.81
68	179.7	98.75	257.9	99.7
69	181.2	100.24	257.4	99.98
70	180	99.6	257.7	99.79
71	178.7	99.3	258	99.95
72	178.6	99.95	258	99.57
73	177.4	99.5	257.4	100.07
74	175.5	99.17	257.2	99.79
75	176.1	99.7	257.2	99.95
76	175.9	99.82	257.4	99.97
77	175.1	99.69	257.2	99.79
78	173.9	99.3	257.4	99.68
79	173.6	99.76	257.9	99.89
80	172.7	99.7	258.6	99.88
81	171.6	99.1	259.2	99.88
82	170.6	99.56	258.7	99.75
83	172	99.93	258.9	99.76
84	171.5	99.74	258.8	99.86
85	170.8	99.57	258.3	99.92
86	167.2	98.69	258.3	99.91
87	168.7	99.91	258.5	99.76
88	167.2	99.53	258	100.02
89	166.2	99.52	258.1	99.86
90	165.6	99.5	258.1	99.78
91	164.7	99.58	258.1	99.79
92	164.9	99.88	257.8	99.77
93	165.9	99.9	257.6	100
94	166.3	99.83	257.5	99.87
95	166.2	99.71	257.2	99.86
96	166.2	99.78	256.7	99.93
97	165.7	99.74	256.2	100.02
98	166.1	99.73	256.1	100.03
99	165.2	99.64	255.7	99.94
100	164.3	99.66	255.9	99.82
101	164.2	99.77	255.6	99.9
102	163.8	99.55	255.2	99.84
103	163.6	99.65	255.3	99.89
104	163.5	99.65	255.4	99.93
105	163.2	99.84	255.1	99.84
106	162.7	99.59	254.7	99.82
107	161.8	99.68	254.3	100.02
108	161.4	99.75	254.1	99.72
109	161	99.62	253.5	99.84
110	160.7	99.69	253.7	100.02
111	160.5	99.65	253.7	99.74
112	160	99.53	253.5	99.94
113	159.6	99.69	252.9	99.83
114	159.3	99.61	252.8	99.95
115	158.7	99.6	252.6	99.86
116	158.5	99.66	252.8	99.88
117	158.1	99.67	252.9	99.83
118	158.2	99.84	252.4	99.8
119	157.2	99.48	252.8	99.95
120	157.2	99.55	252.8	99.95
121	156.8	99.69	252.5	99.87
122	156.3	99.7	252	99.79
123	156	99.6	252	99.86
124	155.8	99.55	251	99.89
125	155.9	99.89	251.5	99.89
126	154.7	99.5	250.6	99.84
127	154.6	99.68	249.8	99.88
128	154.4	99.68	248.5	99.83
129	153.9	99.55	247.2	99.92
130	153.6	99.75	246.6	99.89
131	153.3	99.67	246.4	99.9
132	152.9	99.72	246	99.91
133	152.2	99.55	245.5	99.84
134	152.1	99.75	246.1	99.73
135	151.8	99.68	245.6	99.92
136	151.5	99.51	245.4	99.8
137	151.1	99.65	244.9	99.79
138	150.7	99.77	244.3	99.93
139	150.7	99.68	243.9	99.84
140	150.2	99.48	243.7	99.85
141	150.1	99.81	244	99.74
142	149.2	99.53	243.9	99.89
143	149.2	99.7	243.7	99.72
144	149.2	99.82	243.8	99.78
145	148.7	99.63	243.5	100.06
146	148	99.57	243	100.02
147	147.9	99.63	243	99.95
148	148	99.82	243.8	99.67
149	147.4	99.54	243.7	99.94
150	147	99.66	244.4	100.1
151	146.6	99.54	245.5	99.7
152	146.4	99.84	246	99.75
153	145.7	99.49	246.1	99.98
154	144	98.86	245.6	99.82
155	144.1	100.07	244.3	99.77
156	144.4	99.71	245	100.02
157	142.7	99.01	244.8	99.96
158	141.9	99.76	244.7	99.8
159	142.5	100.05	244.1	99.84
160	143	99.72	243.9	99.94
161	143	99.83	244.3	99.92
162	142.5	99.56	244.2	99.93
163	141.7	99.73	243.9	99.76
164	140.4	98.59	243.6	99.94
165	139.2	99.98	243.7	99.9
166	139.4	99.72	243.9	99.96
167	138.4	98.94	243.6	99.75
168	136.1	99.73	243.3	99.85
169	136.4	99.61	243.1	99.91
170	138.2	100.45	242.6	99.93
171	137.4	99.46	242.2	99.93
172	136.9	99	241.6	99.96
173	136.3	99.97	241	99.92
174	136.4	99.8	241.2	99.7
175	136.9	100.12	240.9	100.04
176	137	99.83	240.5	99.8
177	137.8	99.86	240.4	99.88
178	137.2	99.4	239.9	99.9
179	135.5	99.31	240.1	99.94
180	135.1	99.45	240	99.71
181	133.8	99.24	239	99.81
182	133.3	99.74	239.2	99.88
183	133.1	99.8	240	100.01
184	133.2	100.08	240.4	99.99
185	131.4	98.51	240.6	99.81
186	129.6	99.22	240.1	99.71
187	129	99.77	240.8	100.11
188	130.3	100.12	240.8	99.93
189	130.9	99.95	240.6	99.78
190	131.4	100.01	239.6	99.88
191	129.4	99.14	239.3	99.88
192	129.9	99.73	238.4	99.81
193	127.9	98.98	238.3	99.93
194	128.7	100.3	238.8	99.97
195	128.3	99.44	239	99.78
196	126.8	99.37	238.9	100.29
197	126.6	99.63	237.8	99.84
198	127.5	100.05	237.4	99.35
199	126.1	99.31	237.2	99.98
200	125.7	99.37	237.2	100.06
201	125.9	100.02	236.6	99.69
202	125.7	99.33	236.9	99.87
203	125.1	99.97	237.2	100.27
204	125	99.79	237	100.14
205	125.7	99.74	237.3	99.97
206	125.6	99.78	237.4	99.99
207	125.3	99.66	238.1	99.86
208	125.5	99.81	237.8	99.9
209	123.4	98.78	237.5	99.98
210	124.1	100.17	237.2	99.82
211	124.2	99.86	236.4	99.93
212	123.3	99.21	235.9	99.88
213	123.9	100.19	235.6	99.95
214	123.2	99.61	235.6	99.88
215	122.5	99.48	236	99.93
216	122.7	99.87	235.9	99.92
217	123.1	99.76	235.8	99.89
218	122.8	99.59	236.2	99.91
219	122.8	99.82	235.9	99.93
220	122.6	99.82	236.2	99.91
221	122.4	99.58	237.2	99.85
222	122.7	100	238.5	99.86
223	122.8	99.73	239	99.95
224	122.1	99.35	239.8	99.95
225	122.4	99.94	240.2	99.91
226	122.5	99.98	239.8	99.85
227	122.2	99.72	239.5	99.87
228	121.3	98.93	239.7	99.9
229	118.1	99.07	239.6	99.94
230	120.4	100.54	239.5	99.82
231	121	99.94	239	99.9
232	117.3	98.46	239.1	99.96
233	123.2	101.24	239.3	99.84
234	119.6	99.17	239.5	99.86
235	118.1	99.98	239.3	99.97
236	117.7	99.31	239	99.97
237	119.2	100.82	238.9	99.83
238	117.3	99.39	238.4	99.73
239	119.5	100.24	238.2	99.9
240	120	99.88	238.7	99.86
241	120.6	99.74	238.9	99.86
242	120	99.52	238.5	99.92
243	119.6	99.71	238.2	99.85
244	120.4	100.21	238.1	99.96
245	120.1	99.64	238.3	99.8
246	120.7	100.21	238	99.7
247	120.4	99.64	237.8	99.93
248	120.1	99.6	238.1	99.92
249	119.7	99.57	238.2	99.87
250	120.1	99.97	238.4	99.83
251	119.5	99.46	237.4	100.03
252	119.8	99.86	237.1	99.85
253	119.4	99.77	237.4	100.07
254	119	99.41	237.4	99.93
255	118.7	99.64	236.9	99.84
256	119.3	99.96	237.5	99.85
257	117.1	98.17	237.5	99.95
258	115.2	99.84	237.1	100.02
259	115.3	99.72	237	99.83
260	115	99.46	237.1	99.83
261	115.6	100.06	236.5	100.06
262	117.6	100.86	236.5	99.77
263	117.9	99.67	236.8	99.94
264	118.4	99.97	236.5	99.76
265	118.5	99.92	236.8	99.76
266	119	100.05	236.4	100.01
267	119.1	99.66	235.8	100.08
268	119	99.94	236.3	100.06
269	119.2	99.73	235.8	99.88
270	119	99.66	235.9	99.76
271	118.6	99.55	235.2	99.95
272	117.5	99.58	235.3	99.93
273	118	99.76	236	99.9
274	117.8	99.85	236	99.96
275	117.6	99.66	235.8	99.82
276	116.2	99.64	236	99.84
277	117.8	100.05	235.4	99.96
278	117.7	99.73	234.9	99.87
279	118.3	99.95	234.8	100.03
280	118.3	99.6	233.8	99.82
281	118.3	99.66	233.5	100.05
282	118.6	99.98	232.9	99.83
283	118.3	99.72	232.5	99.89
284	117.8	99.51	232.5	99.96
285	118	99.78	232.2	99.69
286	118.1	99.96	232	99.91
287	117.7	99.56	231.9	99.9
288	118	99.81	231.6	99.99
289	118.3	99.96	230.9	99.92
290	117.5	99.42	229.9	99.79
291	117.9	99.98	229.3	99.74
292	117.7	99.7	228.9	99.99
293	117.7	99.6	228.3	100
294	117.4	99.83	228.5	99.88
295	117.5	99.72	229	99.89
296	117.3	99.69	229.6	100.01
297	86.1	73.33	229.9	99.91
298	89.5	97.47	230.9	99.83
299	94	100.3	230.8	99.85
300	96.8	100.87	229.3	99.88
301	98.5	100.19	229.2	99.81
302	99	99.95	229.9	99.89
303	100.5	100.37	230	99.95
304	102.1	100.38	230.3	100.14
305	102.1	99.4	229.6	99.96
306	103.3	100.65	229.3	100
307	102.4	99.46	228	99.94
308	104	100.29	227.8	100.05
309	103.7	99.83	227.2	99.88
310	104	99.88	226.5	99.89
311	104.3	99.7	226.6	100.07
312	104.9	100.14	227.1	99.83
313	104.1	99.31	227.7	99.95
314	104	99.58	227.1	99.86
315	104.3	100.1	227	99.89
316	104.7	99.71	226.8	100.05
317	104.9	100.05	226.7	99.84
318	104.7	99.59	226.3	100.01
319	104.6	99.84	226.5	99.78
320	105.5	100	226.5	99.91
321	106.2	100.23	226.8	99.96
322	105.4	98.83	227.2	99.85
323	103.7	99.45	226.3	100.01
324	104.1	99.95	226.2	99.83
325	104.6	100.06	225.6	100
326	104.4	99.52	226	99.93
327	105	100.3	226.1	99.89
328	105.2	99.59	226.7	99.87
329	105.3	99.72	225.8	99.99
330	104.9	99.81	225.4	99.8
331	104.5	99.64	225	99.95
332	105.3	100.29	224.8	99.81
333	105.7	99.88	224.5	100.06
334	105.9	100	224.9	99.91
335	106	99.6	225.6	99.86
336	106	100.17	225.4	99.92
337	106.1	99.66	225.2	99.87
338	107.1	100.15	225.9	99.97
339	107.1	99.84	226	99.84
340	107	99.72	225.4	99.95
341	107.3	99.99	224.8	99.78
342	0	0	225.2	100.01
343			224.9	99.91
344			224.5	99.74
345			224.3	99.9
346			224.4	100
347			224.5	99.88
348			224.4	100
349			224	99.76
350			223.4	99.77
351			222.8	99.78
352			222.3	99.76
353			222	99.73
354			222.2	99.98
355			222.3	100.04
356			222.8	100.01
357			222.8	99.92
358			222.2	99.86
359			221.7	99.72
360			221.7	99.97
361			222	99.91
362			222.3	100.14
363			222.2	99.83
364			221.7	99.75
365			221	99.75
366			221.3	99.93
367			221	99.91
368			220.8	99.84
369			220.6	99.94
370			220.2	99.77
371			220.6	100.07
372			220.4	99.73
373			220.5	99.95
374			221.1	100.07
375			221.8	100.11
376			222.4	100.22
377			220.4	99.52
378			220.3	99.72
379			219.5	99.64
380			219.3	99.93
381			218.8	99.79
382			219	99.99
383			217.4	99.47
384			218.1	100.04
385			220.4	100.48
386			221.2	100.23
387			223.1	100.4
388			223.4	100.15
389			223.9	100.02
390			224.2	100.08
391			224.7	100.12
392			224.3	99.81
393			224.3	99.91
394			224.3	99.82
395			224	99.91
396			224.1	99.93
397			223.6	99.91
398			223.9	99.89
399			223.7	99.95
400			223.6	99.8
401			223.7	100.01
402			223.7	99.91
403			223.5	99.93
404			223.8	99.93
405			223.6	99.91
406			223.9	100.01
407			223.5	99.91
408			223.8	99.96
409			223.7	99.92
410			223.2	99.76
411			223.3	100.05
412			223.4	99.95
413			223.4	99.86
414			223.2	99.8
415			223.1	99.99
416			223.1	99.91
417			222.9	99.87
418			223	99.93
419			223.3	99.98
420			222.5	99.79
421			222.5	99.9
422			222.5	99.97
423			222.9	100.01
424			222.6	99.83
425			222.7	99.98
426			222.7	99.95
427			222.9	99.97
428			222.5	99.75
429			222.1	99.82
430			222.1	99.91
431			221.7	99.89
432			221.4	99.83
433			221.6	99.99
434			221.9	100.07
435			221.5	99.79
436			221.8	100.09
437			221.7	99.89
438			221.1	99.68
439			220.4	99.77
440			220	99.74
441			219.9	99.99
442			219.9	99.81
443			219.7	99.9
444			219.4	99.85
445			218.9	99.83
446			218.6	99.82
447			218.7	99.96
448			219.2	99.93
449			219	99.98
450			217.9	99.64

## Sheet: Supplementary Fig.3
Supplementary Fig. 3b										Supplementary Fig. 3a										Supplementary Fig. 3d										Supplementary Fig. 3c
5 min		10 min		20 min		30 min				5 min		10 min		20 min		30 min				5 min		10 min		20 min		30 min				5 min		10 min		20 min		30 min
2θ (o)	Intensity (a.u.)	2θ (o)	Intensity (a.u.)	2θ (o)	Intensity (a.u.)	2θ (o)	Intensity (a.u.)			2θ (o)	Intensity (a.u.)	2θ (o)	Intensity (a.u.)	2θ (o)	Intensity (a.u.)	2θ (o)	Intensity (a.u.)			2θ (o)	Intensity (a.u.)	2θ (o)	Intensity (a.u.)	2θ (o)	Intensity (a.u.)	2θ (o)	Intensity (a.u.)			2θ (o)	Intensity (a.u.)	2θ (o)	Intensity (a.u.)	2θ (o)	Intensity (a.u.)	2θ (o)	Intensity (a.u.)
5.02	22.4	5.02	251.7	5.02	328.3	5.02	362.5			5.02	335	5.02	406	5.02	354	5.02	391			5.02	35	30.02	61	5.02	416	5.02	44			30	61	30	46	30	59	30	100
5.04	21.7	5.04	252.5	5.04	306.7	5.04	321.7			5.04	368	5.04	413	5.04	367	5.04	408			5.04	38	30.04	60	5.04	419	5.04	43			30.02	60	30.02	61	30.02	72	30.02	105
5.06	18.4	5.06	233.3	5.06	325.8	5.06	322.5			5.06	381	5.06	387	5.06	366	5.06	394			5.06	37	30.06	60	5.06	452	5.06	45			30.04	60	30.04	60	30.04	66	30.04	107
5.08	21.4	5.08	256.7	5.08	305	5.08	327.5			5.08	380	5.08	384	5.08	393	5.08	417			5.08	35	30.08	67	5.08	412	5.08	51			30.06	67	30.06	60	30.06	65	30.06	99
5.1	18.8	5.1	231.7	5.1	298.3	5.1	302.5			5.1	378	5.1	365	5.1	365	5.1	410			5.1	34	30.1	69	5.1	404	5.1	52			30.08	69	30.08	67	30.08	67	30.08	88
5.12	21.4	5.12	242.5	5.12	310.8	5.12	307.5			5.12	361	5.12	376	5.12	380	5.12	386			5.12	33	30.12	69	5.12	374	5.12	46			30.1	69	30.1	69	30.1	51	30.1	90
5.14	21.7	5.14	270.8	5.14	328.3	5.14	314.2			5.14	383	5.14	383	5.14	329	5.14	392			5.14	37	30.14	76	5.14	434	5.14	46			30.12	76	30.12	69	30.12	67	30.12	89
5.16	19.6	5.16	265.8	5.16	327.5	5.16	273.3			5.16	388	5.16	366	5.16	365	5.16	411			5.16	37	30.16	62	5.16	463	5.16	48			30.14	62	30.14	76	30.14	67	30.14	87
5.18	18.9	5.18	261.7	5.18	306.7	5.18	307.5			5.18	392	5.18	370	5.18	382	5.18	359			5.18	39	30.18	64	5.18	425	5.18	48			30.16	64	30.16	62	30.16	85	30.16	97
5.2	20	5.2	259.2	5.2	295	5.2	331.7			5.2	354	5.2	334	5.2	364	5.2	366			5.2	38	30.2	64	5.2	415	5.2	47			30.18	64	30.18	64	30.18	69	30.18	81
5.22	18.1	5.22	239.2	5.22	303.3	5.22	285.8			5.22	346	5.22	371	5.22	400	5.22	395			5.22	33	30.22	61	5.22	408	5.22	51			30.2	61	30.2	64	30.2	73	30.2	89
5.24	18.7	5.24	243.3	5.24	290	5.24	306.7			5.24	334	5.24	384	5.24	381	5.24	419			5.24	37	30.24	58	5.24	398	5.24	46			30.22	58	30.22	61	30.22	64	30.22	90
5.26	18.7	5.26	248.3	5.26	309.2	5.26	320			5.26	388	5.26	383	5.26	335	5.26	383			5.26	32	30.26	56	5.26	397	5.26	51			30.24	56	30.24	58	30.24	57	30.24	78
5.28	21.2	5.28	237.5	5.28	323.3	5.28	321.7			5.28	346	5.28	351	5.28	342	5.28	394			5.28	33	30.28	57	5.28	426	5.28	44			30.26	57	30.26	56	30.26	65	30.26	87
5.3	21	5.3	248.3	5.3	295	5.3	310			5.3	379	5.3	374	5.3	341	5.3	399			5.3	31	30.3	66	5.3	407	5.3	47			30.28	66	30.28	57	30.28	60	30.28	69
5.32	20.3	5.32	221.7	5.32	322.5	5.32	308.3			5.32	368	5.32	361	5.32	354	5.32	365			5.32	36	30.32	69	5.32	432	5.32	54			30.3	69	30.3	66	30.3	61	30.3	76
5.34	20.2	5.34	223.3	5.34	302.5	5.34	325			5.34	348	5.34	339	5.34	347	5.34	390			5.34	38	30.34	60	5.34	392	5.34	48			30.32	60	30.32	69	30.32	65	30.32	97
5.36	20	5.36	234.2	5.36	290.8	5.36	305			5.36	337	5.36	358	5.36	362	5.36	386			5.36	33	30.36	52	5.36	394	5.36	49			30.34	52	30.34	60	30.34	62	30.34	95
5.38	18.6	5.38	215.8	5.38	310.8	5.38	321.7			5.38	345	5.38	360	5.38	359	5.38	393			5.38	34	30.38	66	5.38	415	5.38	49			30.36	66	30.36	52	30.36	65	30.36	87
5.4	20.8	5.4	230	5.4	306.7	5.4	278.3			5.4	373	5.4	367	5.4	348	5.4	385			5.4	34	30.4	59	5.4	396	5.4	45			30.38	59	30.38	66	30.38	69	30.38	95
5.42	21.4	5.42	225	5.42	310	5.42	283.3			5.42	353	5.42	350	5.42	375	5.42	405			5.42	33	30.42	68	5.42	404	5.42	51			30.4	68	30.4	59	30.4	63	30.4	82
5.44	22.2	5.44	231.7	5.44	296.7	5.44	313.3			5.44	385	5.44	332	5.44	378	5.44	400			5.44	35	30.44	64	5.44	401	5.44	48			30.42	64	30.42	68	30.42	49	30.42	77
5.46	17.8	5.46	231.7	5.46	308.3	5.46	300.8			5.46	349	5.46	372	5.46	365	5.46	343			5.46	41	30.46	71	5.46	368	5.46	43			30.44	71	30.44	64	30.44	54	30.44	104
5.48	19.5	5.48	227.5	5.48	300.8	5.48	318.3			5.48	375	5.48	368	5.48	320	5.48	371			5.48	40	30.48	66	5.48	382	5.48	45			30.46	66	30.46	71	30.46	74	30.46	96
5.5	20.2	5.5	210.8	5.5	276.7	5.5	315.8			5.5	345	5.5	341	5.5	359	5.5	361			5.5	36	30.5	63	5.5	389	5.5	47			30.48	63	30.48	66	30.48	63	30.48	91
5.52	19.3	5.52	215.8	5.52	280.8	5.52	303.3			5.52	368	5.52	333	5.52	327	5.52	373			5.52	36	30.52	68	5.52	413	5.52	52			30.5	68	30.5	63	30.5	64	30.5	87
5.54	19.6	5.54	221.7	5.54	282.5	5.54	307.5			5.54	338	5.54	353	5.54	320	5.54	405			5.54	34	30.54	76	5.54	377	5.54	49			30.52	76	30.52	68	30.52	71	30.52	85
5.56	19.3	5.56	230	5.56	285.8	5.56	300.8			5.56	330	5.56	335	5.56	363	5.56	381			5.56	37	30.56	67	5.56	408	5.56	50			30.54	67	30.54	76	30.54	64	30.54	87
5.58	19.2	5.58	235	5.58	275	5.58	295.8			5.58	359	5.58	329	5.58	368	5.58	348			5.58	41	30.58	69	5.58	398	5.58	53			30.56	69	30.56	67	30.56	63	30.56	71
5.6	18.7	5.6	217.5	5.6	305	5.6	281.7			5.6	343	5.6	341	5.6	350	5.6	369			5.6	36	30.6	69	5.6	401	5.6	54			30.58	69	30.58	69	30.58	63	30.58	84
5.62	21.8	5.62	201.7	5.62	279.2	5.62	289.2			5.62	323	5.62	337	5.62	345	5.62	360			5.62	37	30.62	61	5.62	422	5.62	53			30.6	61	30.6	69	30.6	69	30.6	89
5.64	19.7	5.64	230.8	5.64	265.8	5.64	275.8			5.64	343	5.64	344	5.64	330	5.64	388			5.64	36	30.64	60	5.64	397	5.64	51			30.62	60	30.62	61	30.62	69	30.62	81
5.66	22.9	5.66	234.2	5.66	273.3	5.66	275			5.66	351	5.66	318	5.66	359	5.66	367			5.66	40	30.66	69	5.66	413	5.66	42			30.64	69	30.64	60	30.64	73	30.64	84
5.68	20.1	5.68	205	5.68	285.8	5.68	292.5			5.68	352	5.68	350	5.68	354	5.68	352			5.68	38	30.68	69	5.68	368	5.68	46			30.66	69	30.66	69	30.66	61	30.66	85
5.7	21.8	5.7	233.3	5.7	277.5	5.7	267.5			5.7	352	5.7	323	5.7	353	5.7	362			5.7	36	30.7	64	5.7	378	5.7	49			30.68	64	30.68	69	30.68	62	30.68	92
5.72	21.5	5.72	213.3	5.72	268.3	5.72	278.3			5.72	359	5.72	341	5.72	324	5.72	364			5.72	37	30.72	68	5.72	388	5.72	47			30.7	68	30.7	64	30.7	67	30.7	87
5.74	21.9	5.74	216.7	5.74	300.8	5.74	280.8			5.74	366	5.74	340	5.74	316	5.74	405			5.74	39	30.74	60	5.74	419	5.74	49			30.72	60	30.72	68	30.72	63	30.72	95
5.76	21.2	5.76	231.7	5.76	287.5	5.76	277.5			5.76	348	5.76	328	5.76	340	5.76	380			5.76	34	30.76	64	5.76	401	5.76	50			30.74	64	30.74	60	30.74	67	30.74	94
5.78	20.8	5.78	225	5.78	294.2	5.78	290.8			5.78	321	5.78	354	5.78	352	5.78	351			5.78	36	30.78	54	5.78	383	5.78	49			30.76	54	30.76	64	30.76	60	30.76	104
5.8	20.4	5.8	233.3	5.8	290.8	5.8	300.8			5.8	328	5.8	333	5.8	326	5.8	363			5.8	38	30.8	64	5.8	389	5.8	49			30.78	64	30.78	54	30.78	53	30.78	97
5.82	22.1	5.82	208.3	5.82	281.7	5.82	312.5			5.82	342	5.82	339	5.82	342	5.82	379			5.82	40	30.82	71	5.82	390	5.82	49			30.8	71	30.8	64	30.8	69	30.8	94
5.84	17.5	5.84	233.3	5.84	294.2	5.84	305.8			5.84	359	5.84	356	5.84	325	5.84	374			5.84	36	30.84	67	5.84	400	5.84	48			30.82	67	30.82	71	30.82	63	30.82	89
5.86	19.8	5.86	225	5.86	301.7	5.86	297.5			5.86	348	5.86	374	5.86	331	5.86	362			5.86	35	30.86	63	5.86	376	5.86	48			30.84	63	30.84	67	30.84	66	30.84	95
5.88	22.2	5.88	232.5	5.88	285.8	5.88	285.8			5.88	352	5.88	364	5.88	313	5.88	386			5.88	36	30.88	59	5.88	416	5.88	47			30.86	59	30.86	63	30.86	70	30.86	95
5.9	22.7	5.9	223.3	5.9	286.7	5.9	276.7			5.9	334	5.9	352	5.9	308	5.9	380			5.9	36	30.9	59	5.9	382	5.9	48			30.88	59	30.88	59	30.88	70	30.88	83
5.92	20.3	5.92	220	5.92	290.8	5.92	308.3			5.92	327	5.92	364	5.92	329	5.92	402			5.92	41	30.92	67	5.92	360	5.92	48			30.9	67	30.9	59	30.9	60	30.9	87
5.94	22	5.94	218.3	5.94	308.3	5.94	294.2			5.94	329	5.94	345	5.94	330	5.94	365			5.94	44	30.94	68	5.94	383	5.94	54			30.92	68	30.92	67	30.92	58	30.92	89
5.96	20.8	5.96	243.3	5.96	286.7	5.96	304.2			5.96	325	5.96	320	5.96	330	5.96	366			5.96	36	30.96	59	5.96	391	5.96	49			30.94	59	30.94	68	30.94	63	30.94	82
5.98	18.7	5.98	214.2	5.98	247.5	5.98	318.3			5.98	333	5.98	355	5.98	328	5.98	360			5.98	40	30.98	58	5.98	385	5.98	49			30.96	58	30.96	59	30.96	75	30.96	83
6	18.9	6	221.7	6	270.8	6	281.7			6	353	6	338	6	328	6	392			6	39	31	65	6	383	6	48			30.98	65	30.98	58	30.98	63	30.98	98
6.02	21.2	6.02	227.5	6.02	294.2	6.02	301.7			6.02	333	6.02	336	6.02	316	6.02	362			6.02	39	31.02	72	6.02	406	6.02	51			31	72	31	65	31	70	31	77
6.04	23.4	6.04	223.3	6.04	283.3	6.04	288.3			6.04	316	6.04	351	6.04	322	6.04	383			6.04	41	31.04	71	6.04	368	6.04	50			31.02	71	31.02	72	31.02	68	31.02	96
6.06	21.5	6.06	221.7	6.06	295	6.06	287.5			6.06	323	6.06	325	6.06	344	6.06	364			6.06	39	31.06	66	6.06	408	6.06	50			31.04	66	31.04	71	31.04	56	31.04	99
6.08	20.8	6.08	228.3	6.08	276.7	6.08	258.3			6.08	325	6.08	341	6.08	339	6.08	392			6.08	43	31.08	65	6.08	376	6.08	51			31.06	65	31.06	66	31.06	64	31.06	91
6.1	21.2	6.1	192.5	6.1	268.3	6.1	290			6.1	346	6.1	328	6.1	331	6.1	408			6.1	39	31.1	56	6.1	377	6.1	55			31.08	56	31.08	65	31.08	59	31.08	90
6.12	21.6	6.12	218.3	6.12	307.5	6.12	297.5			6.12	341	6.12	352	6.12	337	6.12	394			6.12	37	31.12	53	6.12	384	6.12	49			31.1	53	31.1	56	31.1	68	31.1	93
6.14	20.3	6.14	222.5	6.14	287.5	6.14	270			6.14	349	6.14	341	6.14	307	6.14	400			6.14	37	31.14	61	6.14	379	6.14	50			31.12	61	31.12	53	31.12	54	31.12	99
6.16	19.9	6.16	231.7	6.16	290.8	6.16	278.3			6.16	344	6.16	352	6.16	335	6.16	378			6.16	40	31.16	61	6.16	415	6.16	48			31.14	61	31.14	61	31.14	78	31.14	97
6.18	19.4	6.18	237.5	6.18	290.8	6.18	303.3			6.18	348	6.18	376	6.18	333	6.18	354			6.18	36	31.18	64	6.18	361	6.18	47			31.16	64	31.16	61	31.16	77	31.16	80
6.2	20.7	6.2	216.7	6.2	285	6.2	291.7			6.2	338	6.2	342	6.2	327	6.2	383			6.2	38	31.2	62	6.2	361	6.2	51			31.18	62	31.18	64	31.18	69	31.18	113
6.22	22.8	6.22	230.8	6.22	299.2	6.22	280.8			6.22	344	6.22	344	6.22	350	6.22	400			6.22	36	31.22	81	6.22	394	6.22	57			31.2	81	31.2	62	31.2	69	31.2	107
6.24	23.6	6.24	210	6.24	280.8	6.24	276.7			6.24	347	6.24	320	6.24	320	6.24	380			6.24	42	31.24	62	6.24	394	6.24	54			31.22	62	31.22	81	31.22	67	31.22	98
6.26	21	6.26	204.2	6.26	289.2	6.26	284.2			6.26	327	6.26	332	6.26	345	6.26	412			6.26	39	31.26	73	6.26	389	6.26	46			31.24	73	31.24	62	31.24	60	31.24	85
6.28	22	6.28	191.7	6.28	307.5	6.28	275			6.28	310	6.28	332	6.28	341	6.28	395			6.28	37	31.28	69	6.28	346	6.28	48			31.26	69	31.26	73	31.26	74	31.26	81
6.3	20.4	6.3	216.7	6.3	290	6.3	296.7			6.3	313	6.3	366	6.3	327	6.3	368			6.3	37	31.3	70	6.3	360	6.3	55			31.28	70	31.28	69	31.28	70	31.28	86
6.32	21.1	6.32	218.3	6.32	304.2	6.32	280			6.32	323	6.32	324	6.32	314	6.32	403			6.32	40	31.32	72	6.32	383	6.32	53			31.3	72	31.3	70	31.3	78	31.3	107
6.34	21.9	6.34	217.5	6.34	295	6.34	284.2			6.34	306	6.34	314	6.34	353	6.34	380			6.34	39	31.34	79	6.34	362	6.34	53			31.32	79	31.32	72	31.32	67	31.32	79
6.36	21.6	6.36	234.2	6.36	272.5	6.36	300.8			6.36	341	6.36	336	6.36	317	6.36	382			6.36	37	31.36	61	6.36	385	6.36	45			31.34	61	31.34	79	31.34	66	31.34	93
6.38	22.2	6.38	228.3	6.38	311.7	6.38	296.7			6.38	314	6.38	351	6.38	318	6.38	391			6.38	39	31.38	61	6.38	379	6.38	51			31.36	61	31.36	61	31.36	70	31.36	98
6.4	24.5	6.4	237.5	6.4	280.8	6.4	282.5			6.4	344	6.4	372	6.4	318	6.4	371			6.4	36	31.4	69	6.4	377	6.4	49			31.38	69	31.38	61	31.38	65	31.38	92
6.42	21.1	6.42	211.7	6.42	280.8	6.42	282.5			6.42	311	6.42	358	6.42	330	6.42	368			6.42	37	31.42	72	6.42	385	6.42	49			31.4	72	31.4	69	31.4	70	31.4	92
6.44	21.8	6.44	215.8	6.44	291.7	6.44	275.8			6.44	317	6.44	358	6.44	332	6.44	388			6.44	34	31.44	69	6.44	382	6.44	50			31.42	69	31.42	72	31.42	67	31.42	91
6.46	20.4	6.46	195.8	6.46	283.3	6.46	257.5			6.46	315	6.46	327	6.46	346	6.46	349			6.46	35	31.46	69	6.46	361	6.46	56			31.44	69	31.44	69	31.44	65	31.44	91
6.48	22.9	6.48	229.2	6.48	310.8	6.48	294.2			6.48	319	6.48	333	6.48	316	6.48	391			6.48	40	31.48	69	6.48	368	6.48	52			31.46	69	31.46	69	31.46	72	31.46	87
6.5	22.6	6.5	220.8	6.5	282.5	6.5	307.5			6.5	303	6.5	323	6.5	364	6.5	403			6.5	39	31.5	70	6.5	367	6.5	54			31.48	70	31.48	69	31.48	67	31.48	89
6.52	22.8	6.52	219.2	6.52	300.8	6.52	274.2			6.52	315	6.52	370	6.52	330	6.52	372			6.52	41	31.52	71	6.52	349	6.52	53			31.5	71	31.5	70	31.5	68	31.5	91
6.54	22.9	6.54	215.8	6.54	285	6.54	273.3			6.54	327	6.54	347	6.54	348	6.54	394			6.54	40	31.54	66	6.54	364	6.54	49			31.52	66	31.52	71	31.52	67	31.52	94
6.56	21.7	6.56	214.2	6.56	273.3	6.56	280.8			6.56	354	6.56	330	6.56	338	6.56	359			6.56	40	31.56	68	6.56	344	6.56	54			31.54	68	31.54	66	31.54	70	31.54	102
6.58	22.1	6.58	227.5	6.58	291.7	6.58	255.8			6.58	332	6.58	348	6.58	328	6.58	395			6.58	37	31.58	71	6.58	354	6.58	51			31.56	71	31.56	68	31.56	67	31.56	97
6.6	21.2	6.6	197.5	6.6	274.2	6.6	279.2			6.6	324	6.6	341	6.6	320	6.6	380			6.6	37	31.6	64	6.6	383	6.6	53			31.58	64	31.58	71	31.58	64	31.58	100
6.62	23.1	6.62	194.2	6.62	266.7	6.62	259.2			6.62	331	6.62	366	6.62	334	6.62	373			6.62	35	31.62	62	6.62	384	6.62	46			31.6	62	31.6	64	31.6	72	31.6	95
6.64	22.7	6.64	212.5	6.64	272.5	6.64	250			6.64	336	6.64	356	6.64	333	6.64	373			6.64	39	31.64	76	6.64	389	6.64	55			31.62	76	31.62	62	31.62	67	31.62	105
6.66	22.8	6.66	214.2	6.66	299.2	6.66	300			6.66	352	6.66	380	6.66	324	6.66	364			6.66	35	31.66	73	6.66	374	6.66	53			31.64	73	31.64	76	31.64	74	31.64	102
6.68	22.5	6.68	217.5	6.68	292.5	6.68	266.7			6.68	333	6.68	387	6.68	333	6.68	377			6.68	38	31.68	60	6.68	382	6.68	52			31.66	60	31.66	73	31.66	64	31.66	92
6.7	21.6	6.7	197.5	6.7	284.2	6.7	283.3			6.7	324	6.7	352	6.7	322	6.7	370			6.7	39	31.7	71	6.7	407	6.7	59			31.68	71	31.68	60	31.68	65	31.68	93
6.72	22.4	6.72	231.7	6.72	275.8	6.72	271.7			6.72	343	6.72	323	6.72	334	6.72	353			6.72	41	31.72	68	6.72	352	6.72	49			31.7	68	31.7	71	31.7	67	31.7	109
6.74	21.1	6.74	208.3	6.74	265	6.74	286.7			6.74	336	6.74	346	6.74	323	6.74	379			6.74	36	31.74	62	6.74	373	6.74	50			31.72	62	31.72	68	31.72	75	31.72	93
6.76	18.9	6.76	223.3	6.76	278.3	6.76	282.5			6.76	321	6.76	337	6.76	302	6.76	355			6.76	42	31.76	67	6.76	373	6.76	54			31.74	67	31.74	62	31.74	72	31.74	88
6.78	22.5	6.78	232.5	6.78	295	6.78	277.5			6.78	328	6.78	326	6.78	304	6.78	373			6.78	43	31.78	64	6.78	365	6.78	54			31.76	64	31.76	67	31.76	78	31.76	90
6.8	21.8	6.8	218.3	6.8	309.2	6.8	287.5			6.8	340	6.8	342	6.8	316	6.8	389			6.8	38	31.8	69	6.8	347	6.8	54			31.78	69	31.78	64	31.78	69	31.78	108
6.82	21.6	6.82	210.8	6.82	269.2	6.82	289.2			6.82	333	6.82	367	6.82	324	6.82	387			6.82	38	31.82	67	6.82	368	6.82	50			31.8	67	31.8	69	31.8	71	31.8	94
6.84	23.6	6.84	209.2	6.84	256.7	6.84	297.5			6.84	328	6.84	365	6.84	315	6.84	362			6.84	39	31.84	68	6.84	353	6.84	51			31.82	68	31.82	67	31.82	74	31.82	122
6.86	24.7	6.86	226.7	6.86	271.7	6.86	294.2			6.86	343	6.86	372	6.86	336	6.86	373			6.86	41	31.86	64	6.86	360	6.86	47			31.84	64	31.84	68	31.84	71	31.84	104
6.88	20.8	6.88	222.5	6.88	290	6.88	273.3			6.88	311	6.88	384	6.88	330	6.88	404			6.88	37	31.88	59	6.88	382	6.88	42			31.86	59	31.86	64	31.86	68	31.86	92
6.9	22.2	6.9	229.2	6.9	286.7	6.9	270.8			6.9	332	6.9	357	6.9	382	6.9	378			6.9	34	31.9	79	6.9	384	6.9	50			31.88	79	31.88	59	31.88	66	31.88	92
6.92	23.9	6.92	214.2	6.92	273.3	6.92	274.2			6.92	329	6.92	357	6.92	309	6.92	392			6.92	38	31.92	66	6.92	362	6.92	46			31.9	66	31.9	79	31.9	73	31.9	88
6.94	23.5	6.94	216.7	6.94	290	6.94	284.2			6.94	327	6.94	362	6.94	301	6.94	390			6.94	44	31.94	70	6.94	376	6.94	55			31.92	70	31.92	66	31.92	81	31.92	73
6.96	23.1	6.96	214.2	6.96	279.2	6.96	282.5			6.96	325	6.96	372	6.96	316	6.96	365			6.96	37	31.96	55	6.96	383	6.96	54			31.94	55	31.94	70	31.94	77	31.94	103
6.98	21.9	6.98	207.5	6.98	295.8	6.98	279.2			6.98	321	6.98	361	6.98	288	6.98	413			6.98	35	31.98	66	6.98	365	6.98	52			31.96	66	31.96	55	31.96	67	31.96	84
7	21.8	7	184.2	7	298.3	7	273.3			7	342	7	358	7	314	7	386			7	40	32	71	7	350	7	50			31.98	71	31.98	66	31.98	72	31.98	89
7.02	23	7.02	203.3	7.02	297.5	7.02	278.3			7.02	351	7.02	343	7.02	307	7.02	399			7.02	41	32.02	66	7.02	329	7.02	53			32	66	32	71	32	68	32	98
7.04	23.7	7.04	208.3	7.04	269.2	7.04	278.3			7.04	305	7.04	388	7.04	318	7.04	396			7.04	33	32.04	79	7.04	366	7.04	51			32.02	79	32.02	66	32.02	74	32.02	88
7.06	22.5	7.06	209.2	7.06	282.5	7.06	265			7.06	317	7.06	398	7.06	315	7.06	372			7.06	40	32.06	66	7.06	350	7.06	52			32.04	66	32.04	79	32.04	82	32.04	96
7.08	21.1	7.08	206.7	7.08	288.3	7.08	266.7			7.08	320	7.08	380	7.08	312	7.08	407			7.08	38	32.08	73	7.08	356	7.08	50			32.06	73	32.06	66	32.06	59	32.06	100
7.1	24.2	7.1	192.5	7.1	311.7	7.1	280			7.1	332	7.1	365	7.1	338	7.1	401			7.1	38	32.1	66	7.1	356	7.1	54			32.08	66	32.08	73	32.08	69	32.08	95
7.12	20.6	7.12	215.8	7.12	303.3	7.12	268.3			7.12	323	7.12	378	7.12	303	7.12	379			7.12	39	32.12	71	7.12	361	7.12	57			32.1	71	32.1	66	32.1	73	32.1	94
7.14	21.3	7.14	200	7.14	302.5	7.14	268.3			7.14	303	7.14	366	7.14	318	7.14	401			7.14	39	32.14	77	7.14	366	7.14	50			32.12	77	32.12	71	32.12	63	32.12	94
7.16	23.7	7.16	205	7.16	272.5	7.16	282.5			7.16	314	7.16	365	7.16	343	7.16	386			7.16	43	32.16	63	7.16	342	7.16	59			32.14	63	32.14	77	32.14	72	32.14	117
7.18	22.2	7.18	220	7.18	259.2	7.18	297.5			7.18	299	7.18	373	7.18	313	7.18	383			7.18	37	32.18	69	7.18	348	7.18	60			32.16	69	32.16	63	32.16	72	32.16	84
7.2	20.1	7.2	191.7	7.2	295	7.2	267.5			7.2	326	7.2	366	7.2	301	7.2	365			7.2	38	32.2	66	7.2	328	7.2	60			32.18	66	32.18	69	32.18	77	32.18	103
7.22	20.8	7.22	180	7.22	284.2	7.22	260.8			7.22	314	7.22	370	7.22	333	7.22	370			7.22	40	32.22	74	7.22	348	7.22	54			32.2	74	32.2	66	32.2	73	32.2	103
7.24	20.4	7.24	200	7.24	301.7	7.24	280			7.24	328	7.24	366	7.24	323	7.24	371			7.24	37	32.24	75	7.24	330	7.24	51			32.22	75	32.22	74	32.22	82	32.22	121
7.26	23.3	7.26	222.5	7.26	292.5	7.26	245.8			7.26	316	7.26	389	7.26	323	7.26	389			7.26	41	32.26	74	7.26	360	7.26	53			32.24	74	32.24	75	32.24	72	32.24	101
7.28	22.4	7.28	195.8	7.28	300.8	7.28	266.7			7.28	324	7.28	332	7.28	307	7.28	390			7.28	37	32.28	69	7.28	340	7.28	49			32.26	69	32.26	74	32.26	78	32.26	102
7.3	22.7	7.3	187.5	7.3	289.2	7.3	287.5			7.3	339	7.3	357	7.3	308	7.3	393			7.3	40	32.3	81	7.3	355	7.3	51			32.28	81	32.28	69	32.28	61	32.28	102
7.32	23.6	7.32	199.2	7.32	293.3	7.32	295.8			7.32	332	7.32	363	7.32	332	7.32	344			7.32	42	32.32	75	7.32	328	7.32	48			32.3	75	32.3	81	32.3	66	32.3	108
7.34	24.5	7.34	200.8	7.34	317.5	7.34	285			7.34	321	7.34	329	7.34	313	7.34	371			7.34	40	32.34	77	7.34	353	7.34	48			32.32	77	32.32	75	32.32	66	32.32	92
7.36	23.6	7.36	194.2	7.36	275	7.36	274.2			7.36	317	7.36	356	7.36	317	7.36	348			7.36	37	32.36	70	7.36	328	7.36	55			32.34	70	32.34	77	32.34	73	32.34	103
7.38	22.1	7.38	180.8	7.38	281.7	7.38	250.8			7.38	301	7.38	345	7.38	300	7.38	375			7.38	37	32.38	68	7.38	334	7.38	54			32.36	68	32.36	70	32.36	76	32.36	91
7.4	22.7	7.4	194.2	7.4	299.2	7.4	274.2			7.4	315	7.4	343	7.4	293	7.4	367			7.4	41	32.4	89	7.4	302	7.4	51			32.38	89	32.38	68	32.38	80	32.38	113
7.42	23	7.42	198.3	7.42	280	7.42	289.2			7.42	339	7.42	333	7.42	321	7.42	382			7.42	41	32.42	66	7.42	366	7.42	50			32.4	66	32.4	89	32.4	78	32.4	102
7.44	21.6	7.44	200	7.44	280	7.44	286.7			7.44	346	7.44	350	7.44	342	7.44	369			7.44	41	32.44	78	7.44	320	7.44	54			32.42	78	32.42	66	32.42	81	32.42	113
7.46	21.3	7.46	196.7	7.46	309.2	7.46	270			7.46	344	7.46	360	7.46	321	7.46	391			7.46	46	32.46	82	7.46	341	7.46	54			32.44	82	32.44	78	32.44	97	32.44	110
7.48	23.1	7.48	215.8	7.48	264.2	7.48	265.8			7.48	319	7.48	353	7.48	339	7.48	374			7.48	41	32.48	76	7.48	355	7.48	55			32.46	76	32.46	82	32.46	108	32.46	104
7.5	24.3	7.5	204.2	7.5	312.5	7.5	275.8			7.5	345	7.5	377	7.5	339	7.5	375			7.5	40	32.5	95	7.5	342	7.5	55			32.48	95	32.48	76	32.48	108	32.48	105
7.52	24.5	7.52	220.8	7.52	319.2	7.52	287.5			7.52	363	7.52	354	7.52	330	7.52	358			7.52	43	32.52	102	7.52	340	7.52	49			32.5	102	32.5	95	32.5	115	32.5	108
7.54	23	7.54	200	7.54	294.2	7.54	248.3			7.54	320	7.54	384	7.54	337	7.54	410			7.54	40	32.54	126	7.54	362	7.54	52			32.52	126	32.52	102	32.52	101	32.52	123
7.56	25.3	7.56	215	7.56	284.2	7.56	264.2			7.56	316	7.56	331	7.56	348	7.56	366			7.56	41	32.56	94	7.56	340	7.56	55			32.54	94	32.54	126	32.54	81	32.54	123
7.58	24.1	7.58	181.3	7.58	241.7	7.58	270.8			7.58	293	7.58	353	7.58	355	7.58	337			7.58	44	32.58	84	7.58	328	7.58	56			32.56	84	32.56	94	32.56	96	32.56	128
7.6	23.6	7.6	143.8	7.6	208.3	7.6	125.7			7.6	304	7.6	356	7.6	341	7.6	389			7.6	40	32.6	84	7.6	342	7.6	54			32.58	84	32.58	84	32.58	80	32.58	140
7.62	25.8	7.62	158.3	7.62	205	7.62	139			7.62	327	7.62	349	7.62	312	7.62	391			7.62	41	32.62	75	7.62	340	7.62	49			32.6	75	32.6	84	32.6	78	32.6	128
7.64	22.8	7.64	154.2	7.64	268.3	7.64	94			7.64	322	7.64	365	7.64	339	7.64	374			7.64	42	32.64	81	7.64	362	7.64	57			32.62	81	32.62	75	32.62	69	32.62	121
7.66	23.3	7.66	179.2	7.66	255	7.66	137.3			7.66	325	7.66	348	7.66	308	7.66	397			7.66	40	32.66	71	7.66	340	7.66	54			32.64	71	32.64	81	32.64	64	32.64	127
7.68	25.9	7.68	191.7	7.68	235	7.68	137.3			7.68	308	7.68	354	7.68	343	7.68	401			7.68	39	32.68	79	7.68	328	7.68	55			32.66	79	32.66	71	32.66	75	32.66	115
7.7	26.3	7.7	160.4	7.7	258.3	7.7	154			7.7	310	7.7	356	7.7	322	7.7	408			7.7	38	32.7	73	7.7	282	7.7	56			32.68	73	32.68	79	32.68	67	32.68	115
7.72	28.8	7.72	177.1	7.72	273.3	7.72	105.7			7.72	333	7.72	369	7.72	302	7.72	399			7.72	35	32.72	68	7.72	458	7.72	54			32.7	68	32.7	73	32.7	84	32.7	125
7.74	24.6	7.74	181.3	7.74	266.7	7.74	157.3			7.74	301	7.74	361	7.74	365	7.74	414			7.74	42	32.74	77	7.74	752	7.74	51			32.72	77	32.72	68	32.72	73	32.72	130
7.76	25.2	7.76	172.9	7.76	270	7.76	139			7.76	346	7.76	348	7.76	328	7.76	430			7.76	41	32.76	86	7.76	908	7.76	49			32.74	86	32.74	77	32.74	71	32.74	107
7.78	21.9	7.78	227.1	7.78	231.7	7.78	127.3			7.78	323	7.78	373	7.78	316	7.78	429			7.78	37	32.78	82	7.78	1069	7.78	51			32.76	82	32.76	86	32.76	82	32.76	120
7.8	23.3	7.8	204.2	7.8	256.7	7.8	154			7.8	317	7.8	375	7.8	356	7.8	402			7.8	42	32.8	75	7.8	982	7.8	52			32.78	75	32.78	82	32.78	65	32.78	113
7.82	23.5	7.82	237.5	7.82	221.7	7.82	147.3			7.82	322	7.82	331	7.82	363	7.82	431			7.82	43	32.82	83	7.82	815	7.82	56			32.8	83	32.8	75	32.8	71	32.8	133
7.84	23.9	7.84	216.7	7.84	221.7	7.84	130.7			7.84	333	7.84	351	7.84	392	7.84	419			7.84	41	32.84	87	7.84	684	7.84	54			32.82	87	32.82	83	32.82	85	32.82	121
7.86	21.4	7.86	237.5	7.86	276.7	7.86	122.3			7.86	332	7.86	347	7.86	366	7.86	407			7.86	40	32.86	85	7.86	503	7.86	53			32.84	85	32.84	87	32.84	71	32.84	104
7.88	21.9	7.88	195.8	7.88	240	7.88	144			7.88	357	7.88	352	7.88	408	7.88	432			7.88	38	32.88	78	7.88	376	7.88	54			32.86	78	32.86	85	32.86	76	32.86	115
7.9	24	7.9	166.7	7.9	240	7.9	160.7			7.9	351	7.9	369	7.9	404	7.9	496			7.9	41	32.9	83	7.9	330	7.9	52			32.88	83	32.88	78	32.88	78	32.88	119
7.92	25.4	7.92	185.4	7.92	275	7.92	117.3			7.92	359	7.92	372	7.92	417	7.92	432			7.92	39	32.92	66	7.92	323	7.92	54			32.9	66	32.9	83	32.9	81	32.9	118
7.94	25.2	7.94	204.2	7.94	228.3	7.94	125.7			7.94	351	7.94	347	7.94	394	7.94	467			7.94	41	32.94	83	7.94	340	7.94	50			32.92	83	32.92	66	32.92	72	32.92	119
7.96	23.4	7.96	183.3	7.96	283.3	7.96	109			7.96	357	7.96	352	7.96	368	7.96	431			7.96	43	32.96	75	7.96	407	7.96	51			32.94	75	32.94	83	32.94	65	32.94	87
7.98	22.9	7.98	247.9	7.98	306.7	7.98	144			7.98	365	7.98	386	7.98	361	7.98	466			7.98	42	32.98	74	7.98	538	7.98	50			32.96	74	32.96	75	32.96	74	32.96	84
8	12.4	8	254.2	8	308.3	8	159			8	351	8	399	8	374	8	486			8	41	33	71	8	558	8	53			32.98	71	32.98	74	32.98	77	32.98	113
8.02	12.4	8.02	245.8	8.02	253.3	8.02	185.7			8.02	375	8.02	413	8.02	410	8.02	519			8.02	44	33.02	84	8.02	628	8.02	56			33	84	33	71	33	72	33	112
8.04	11.3	8.04	187.5	8.04	271.7	8.04	174			8.04	355	8.04	387	8.04	426	8.04	522			8.04	43	33.04	76	8.04	528	8.04	57			33.02	76	33.02	84	33.02	76	33.02	104
8.06	11.4	8.06	214.6	8.06	286.7	8.06	182.3			8.06	359	8.06	389	8.06	438	8.06	543			8.06	45	33.06	94	8.06	383	8.06	61			33.04	94	33.04	76	33.04	81	33.04	108
8.08	11	8.08	231.3	8.08	323.3	8.08	162.3			8.08	374	8.08	393	8.08	424	8.08	512			8.08	41	33.08	83	8.08	342	8.08	57			33.06	83	33.06	94	33.06	72	33.06	104
8.1	12	8.1	193.8	8.1	330	8.1	179			8.1	378	8.1	402	8.1	416	8.1	546			8.1	41	33.1	81	8.1	342	8.1	53			33.08	81	33.08	83	33.08	72	33.08	98
8.12	11.2	8.12	216.7	8.12	290	8.12	175.7			8.12	363	8.12	398	8.12	417	8.12	540			8.12	40	33.12	79	8.12	340	8.12	59			33.1	79	33.1	81	33.1	83	33.1	92
8.14	11.1	8.14	237.5	8.14	328.3	8.14	172.3			8.14	373	8.14	423	8.14	454	8.14	527			8.14	41	33.14	70	8.14	362	8.14	54			33.12	70	33.12	79	33.12	75	33.12	103
8.16	12.4	8.16	245.8	8.16	373.3	8.16	184			8.16	376	8.16	393	8.16	415	8.16	534			8.16	40	33.16	78	8.16	340	8.16	49			33.14	78	33.14	70	33.14	74	33.14	110
8.18	11.4	8.18	214.6	8.18	401.7	8.18	174			8.18	394	8.18	398	8.18	409	8.18	538			8.18	42	33.18	92	8.18	328	8.18	53			33.16	92	33.16	78	33.16	78	33.16	110
8.2	12.7	8.2	239.6	8.2	388.3	8.2	187.3			8.2	396	8.2	406	8.2	406	8.2	574			8.2	35	33.2	77	8.2	342	8.2	55			33.18	77	33.18	92	33.18	69	33.18	109
8.22	12.1	8.22	258.3	8.22	415	8.22	180.7			8.22	367	8.22	453	8.22	400	8.22	575			8.22	37	33.22	69	8.22	340	8.22	54			33.2	69	33.2	77	33.2	74	33.2	118
8.24	12.9	8.24	300	8.24	433.3	8.24	199			8.24	408	8.24	442	8.24	425	8.24	603			8.24	37	33.24	79	8.24	362	8.24	50			33.22	79	33.22	69	33.22	88	33.22	106
8.26	12.4	8.26	297.9	8.26	413.3	8.26	239			8.26	406	8.26	483	8.26	439	8.26	575			8.26	44	33.26	89	8.26	340	8.26	54			33.24	89	33.24	79	33.24	86	33.24	116
8.28	12	8.28	329.2	8.28	458.3	8.28	257.3			8.28	448	8.28	483	8.28	466	8.28	639			8.28	43	33.28	91	8.28	328	8.28	51			33.26	91	33.26	89	33.26	86	33.26	108
8.3	11.7	8.3	291.7	8.3	428.3	8.3	244			8.3	441	8.3	502	8.3	483	8.3	679			8.3	38	33.3	81	8.3	348	8.3	54			33.28	81	33.28	91	33.28	76	33.28	116
8.32	11.3	8.32	308.3	8.32	481.7	8.32	219			8.32	430	8.32	501	8.32	500	8.32	706			8.32	38	33.32	77	8.32	359	8.32	54			33.3	77	33.3	81	33.3	77	33.3	106
8.34	13	8.34	335.4	8.34	576.7	8.34	279			8.34	487	8.34	511	8.34	526	8.34	738			8.34	40	33.34	77	8.34	342	8.34	57			33.32	77	33.32	77	33.32	65	33.32	124
8.36	12.7	8.36	295.8	8.36	613.3	8.36	245.7			8.36	470	8.36	577	8.36	582	8.36	775			8.36	39	33.36	77	8.36	336	8.36	53			33.34	77	33.34	77	33.34	74	33.34	114
8.38	12.5	8.38	356.3	8.38	636.7	8.38	282.3			8.38	479	8.38	586	8.38	610	8.38	847			8.38	41	33.38	72	8.38	337	8.38	57			33.36	72	33.36	77	33.36	66	33.36	104
8.4	13.3	8.4	385.4	8.4	698.3	8.4	329			8.4	487	8.4	597	8.4	616	8.4	945			8.4	43	33.4	74	8.4	312	8.4	54			33.38	74	33.38	72	33.38	88	33.38	102
8.42	11.6	8.42	433.3	8.42	778.3	8.42	330.7			8.42	481	8.42	588	8.42	584	8.42	1032			8.42	41	33.42	87	8.42	347	8.42	55			33.4	87	33.4	74	33.4	78	33.4	126
8.44	13.7	8.44	437.5	8.44	781.7	8.44	394			8.44	447	8.44	619	8.44	572	8.44	1155			8.44	39	33.44	61	8.44	334	8.44	54			33.42	61	33.42	87	33.42	84	33.42	106
8.46	13.6	8.46	493.8	8.46	918.3	8.46	424			8.46	473	8.46	627	8.46	479	8.46	1190			8.46	43	33.46	58	8.46	341	8.46	56			33.44	58	33.44	61	33.44	80	33.44	108
8.48	12.4	8.48	508.3	8.48	1000	8.48	454			8.48	441	8.48	615	8.48	484	8.48	1263			8.48	39	33.48	84	8.48	329	8.48	54			33.46	84	33.46	58	33.46	65	33.46	94
8.5	12.9	8.5	512.5	8.5	1031.7	8.5	494			8.5	409	8.5	591	8.5	433	8.5	1196			8.5	36	33.5	81	8.5	306	8.5	55			33.48	81	33.48	84	33.48	74	33.48	112
8.52	12.9	8.52	572.9	8.52	1150	8.52	509			8.52	435	8.52	587	8.52	362	8.52	1026			8.52	42	33.52	71	8.52	292	8.52	62			33.5	71	33.5	81	33.5	66	33.5	100
8.54	14.2	8.54	629.2	8.54	1240	8.54	524			8.54	402	8.54	550	8.54	359	8.54	907			8.54	41	33.54	74	8.54	305	8.54	56			33.52	74	33.52	71	33.52	74	33.52	107
8.56	15	8.56	687.5	8.56	1163.3	8.56	504			8.56	392	8.56	529	8.56	322	8.56	786			8.56	40	33.56	69	8.56	286	8.56	54			33.54	69	33.54	74	33.54	77	33.54	112
8.58	14.5	8.58	697.9	8.58	1145	8.58	494			8.58	365	8.58	523	8.58	342	8.58	708			8.58	44	33.58	74	8.58	314	8.58	55			33.56	74	33.56	69	33.56	76	33.56	117
8.6	14	8.6	779.2	8.6	1096.7	8.6	464			8.6	343	8.6	478	8.6	311	8.6	655			8.6	45	33.6	80	8.6	318	8.6	49			33.58	80	33.58	74	33.58	88	33.58	105
8.62	14.8	8.62	835.4	8.62	1086.7	8.62	457.3			8.62	363	8.62	478	8.62	330	8.62	568			8.62	35	33.62	99	8.62	344	8.62	52			33.6	99	33.6	80	33.6	83	33.6	116
8.64	15.1	8.64	839.6	8.64	1061.7	8.64	495.7			8.64	349	8.64	454	8.64	310	8.64	547			8.64	37	33.64	87	8.64	300	8.64	51			33.62	87	33.62	99	33.62	80	33.62	109
8.66	14.9	8.66	858.3	8.66	1053.3	8.66	435.7			8.66	339	8.66	439	8.66	313	8.66	503			8.66	43	33.66	80	8.66	312	8.66	55			33.64	80	33.64	87	33.64	93	33.64	96
8.68	16.7	8.68	935.4	8.68	1000	8.68	430.7			8.68	331	8.68	424	8.68	337	8.68	438			8.68	41	33.68	74	8.68	299	8.68	59			33.66	74	33.66	80	33.66	73	33.66	110
8.7	17.8	8.7	931.3	8.7	863.3	8.7	389			8.7	326	8.7	443	8.7	305	8.7	426			8.7	42	33.7	77	8.7	301	8.7	54			33.68	77	33.68	74	33.68	83	33.68	130
8.72	17.9	8.72	845.8	8.72	858.3	8.72	357.3			8.72	337	8.72	373	8.72	325	8.72	400			8.72	41	33.72	77	8.72	306	8.72	54			33.7	77	33.7	77	33.7	81	33.7	115
8.74	16.5	8.74	777.1	8.74	798.3	8.74	319			8.74	325	8.74	390	8.74	326	8.74	397			8.74	42	33.74	79	8.74	307	8.74	55			33.72	79	33.72	77	33.72	76	33.72	108
8.76	18.7	8.76	802.1	8.76	758.3	8.76	317.3			8.76	330	8.76	362	8.76	309	8.76	364			8.76	41	33.76	90	8.76	332	8.76	54			33.74	90	33.74	79	33.74	79	33.74	108
8.78	21.8	8.78	691.7	8.78	638.3	8.78	305.7			8.78	305	8.78	342	8.78	312	8.78	397			8.78	42	33.78	70	8.78	320	8.78	58			33.76	70	33.76	90	33.76	89	33.76	108
8.8	22.7	8.8	743.8	8.8	570	8.8	244			8.8	304	8.8	359	8.8	273	8.8	383			8.8	41	33.8	76	8.8	352	8.8	54			33.78	76	33.78	70	33.78	75	33.78	99
8.82	23.5	8.82	620.8	8.82	526.7	8.82	254			8.82	295	8.82	352	8.82	284	8.82	390			8.82	40	33.82	84	8.82	350	8.82	53			33.8	84	33.8	76	33.8	78	33.8	108
8.84	23.9	8.84	579.2	8.84	540	8.84	214			8.84	315	8.84	372	8.84	287	8.84	378			8.84	39	33.84	72	8.84	293	8.84	53			33.82	72	33.82	84	33.82	75	33.82	99
8.86	26.5	8.86	543.8	8.86	435	8.86	174			8.86	316	8.86	343	8.86	279	8.86	346			8.86	42	33.86	91	8.86	330	8.86	63			33.84	91	33.84	72	33.84	79	33.84	102
8.88	25.1	8.88	500	8.88	461.7	8.88	174			8.88	323	8.88	355	8.88	283	8.88	357			8.88	45	33.88	88	8.88	318	8.88	61			33.86	88	33.86	91	33.86	90	33.86	111
[truncated: 2,556 more rows]

[truncated: 18 more sheets: Supplementary Fig.4, Supplementary Fig.5, Supplementary Fig.8, Supplementary Fig.9b, Supplementary Fig.10b, Supplementary Fig.11, Supplementary Fig.16, Supplementary Fig.18, Supplementary Fig.19, Supplementary Fig.20, Supplementary Fig.21a, Supplementary Fig.22, Supplementary Fig.23, Supplementary Fig.25, Supplementary Fig.26, Supplementary Fig.27, Supplementary Fig.28, Supplementary Fig.29]
